# Supplementary material for: RPA shields inherited DNA lesions for post-mitotic DNA synthesis
Source: Nat Commun. 2021 Jun 22;12:3827. doi: 10.1038/s41467-021-23806-5 (PMC8219667; doi:10.1038/s41467-021-23806-5)
Supplement: Supplementary file 7 — Source Data [file 41467_2021_23806_MOESM7_ESM.xlsx]

## Sheet: Figure 1
Figure 1a				Figure 1b				Figure 1c
Treatment	Total Intensity DAPI	53BP1 foci counts	Cell cycle	Treatment	Total Intensity DAPI	RPA foci counts	Cell cycle		Control	APH	ATRi	APH+ATRi
Control	947273	6	S	Control	947273	1	S	Average RPA foci in G1	0.2	0.41	0.38	1.11
Control	918155	4	S	Control	918155	0	S	Average RPA foci in G1	0.31	0.36	0.67	1.84
Control	1241959	5	S	Control	1241959	1	S	Average RPA foci in G1	0.24	0.5	0.74	2.02
Control	1374789	0	S	Control	1374789	0	S
Control	1178672	3	S	Control	1178672	0	S
Control	1738430	1	S	Control	1738430	0	S
Control	1232112	1	S	Control	1232112	0	S
Control	1832478	1	G2/M	Control	1832478	0	G2/M
Control	1124349	2	S	Control	1124349	0	S
Control	877815	2	G1	Control	877815	0	G1
Control	1045418	2	S	Control	1045418	0	S
Control	925265	3	S	Control	925265	0	S
Control	1088506	6	S	Control	1088506	2	S
Control	972039	1	S	Control	972039	1	S
Control	1888229	1	G2/M	Control	1888229	0	G2/M
Control	1750941	1	S	Control	1750941	1	S
Control	1804288	0	S	Control	1804288	0	S
Control	884562	2	G1	Control	884562	0	G1
Control	969865	6	S	Control	969865	1	S
Control	1089786	3	S	Control	1089786	0	S
Control	947563	3	S	Control	947563	0	S
Control	1218261	4	S	Control	1218261	0	S
Control	902880	2	S	Control	902880	1	S
Control	842911	1	S	Control	842911	0	S
Control	1687596	0	G2/M	Control	1687596	0	G2/M
Control	1051920	1	S	Control	1051920	0	S
Control	1154211	3	S	Control	1154211	0	S
Control	1296820	2	S	Control	1296820	0	S
Control	942783	2	S	Control	942783	0	S
Control	1664646	3	S	Control	1664646	0	S
Control	1038316	4	S	Control	1038316	0	S
Control	1.81231e+06	0	S	Control	1.81231e+06	0	S
Control	1090886	8	S	Control	1090886	0	S
Control	1067094	3	S	Control	1067094	0	S
Control	950295	7	S	Control	950295	0	S
Control	1062131	4	S	Control	1062131	0	S
Control	1870056	1	G2/M	Control	1870056	0	G2/M
Control	1646972	2	S	Control	1646972	0	S
Control	1274968	2	S	Control	1274968	0	S
Control	1080006	2	S	Control	1080006	0	S
Control	1616947	1	S	Control	1616947	0	S
Control	1098415	4	S	Control	1098415	1	S
Control	1363673	1	S	Control	1363673	3	S
Control	1681643	3	S	Control	1681643	0	S
Control	1892333	0	G2/M	Control	1892333	2	G2/M
Control	967435	2	S	Control	967435	0	S
Control	1241416	1	S	Control	1241416	0	S
Control	1811049	1	G2/M	Control	1811049	0	G2/M
Control	893295	4	G1	Control	893295	0	G1
Control	919300	2	G1	Control	919300	0	G1
Control	1435771	3	S	Control	1435771	0	S
Control	1735272	1	S	Control	1735272	0	S
Control	1375903	12	S	Control	1375903	0	S
Control	1232910	4	S	Control	1232910	0	S
Control	1.33047e+06	7	S	Control	1.33047e+06	0	S
Control	1335870	2	S	Control	1335870	0	S
Control	1016100	2	S	Control	1016100	0	S
Control	932547	0	G1	Control	932547	0	G1
Control	910217	2	G1	Control	910217	0	G1
Control	1.6134e+06	2	S	Control	1.6134e+06	0	S
Control	1959688	0	S	Control	1959688	1	S
Control	1856857	0	S	Control	1856857	2	S
Control	1086537	7	S	Control	1086537	0	S
Control	975227	6	S	Control	975227	0	S
Control	1060690	7	S	Control	1060690	0	S
Control	1.80084e+06	2	S	Control	1.80084e+06	0	S
Control	1893804	3	S	Control	1893804	2	S
Control	1424155	0	S	Control	1424155	0	S
Control	1761041	2	S	Control	1761041	2	S
Control	981054	5	S	Control	981054	1	S
Control	1372551	4	S	Control	1372551	0	S
Control	1627339	1	S	Control	1627339	1	S
Control	951632	6	S	Control	951632	2	S
Control	1168889	3	S	Control	1168889	0	S
Control	928450	1	G1	Control	928450	0	G1
Control	1.00662e+06	4	S	Control	1.00662e+06	0	S
Control	1230357	4	S	Control	1230357	0	S
Control	1199560	7	S	Control	1199560	0	S
Control	1580829	2	S	Control	1580829	0	S
Control	1590100	3	S	Control	1590100	1	S
Control	1911214	1	S	Control	1911214	2	S
Control	953362	7	G1	Control	953362	0	G1
Control	946573	3	G1	Control	946573	0	G1
Control	1098797	3	S	Control	1098797	0	S
Control	1207639	3	S	Control	1207639	0	S
Control	943262	1	G1	Control	943262	0	G1
Control	937120	1	G1	Control	937120	0	G1
Control	959334	2	G1	Control	959334	0	G1
Control	961905	3	G1	Control	961905	0	G1
Control	1240312	5	S	Control	1240312	0	S
Control	947995	2	G1	Control	947995	0	G1
Control	1822354	3	S	Control	1822354	1	S
Control	1318652	4	S	Control	1318652	0	S
Control	863032	3	S	Control	863032	0	S
Control	1171983	8	S	Control	1171983	0	S
Control	955046	3	G1	Control	955046	0	G1
Control	979088	3	G1	Control	979088	0	G1
Control	1142679	2	S	Control	1142679	1	S
Control	1331728	2	S	Control	1331728	0	S
Control	1219867	2	S	Control	1219867	0	S
Control	1307307	4	S	Control	1307307	1	S
Control	1020033	5	S	Control	1020033	0	S
Control	1974718	1	G2/M	Control	1974718	0	G2/M
Control	1163442	3	S	Control	1163442	2	S
Control	1521057	1	S	Control	1521057	0	S
Control	980726	1	G1	Control	980726	0	G1
Control	984896	4	S	Control	984896	0	S
Control	954594	6	G1	Control	954594	1	G1
Control	970957	3	G1	Control	970957	0	G1
Control	1930651	3	G2/M	Control	1930651	0	G2/M
Control	976358	4	G1	Control	976358	2	G1
Control	1007398	4	G1	Control	1007398	0	G1
Control	990216	1	G1	Control	990216	0	G1
Control	865368	2	S	Control	865368	1	S
Control	1497001	2	S	Control	1497001	0	S
Control	1752904	0	S	Control	1752904	1	S
Control	1048030	4	S	Control	1048030	0	S
Control	1114286	6	S	Control	1114286	0	S
Control	987602	6	G1	Control	987602	0	G1
Control	984590	0	S	Control	984590	0	S
Control	1897671	1	G2/M	Control	1897671	2	G2/M
Control	2046158	0	S	Control	2046158	0	S
Control	2133136	0	S	Control	2133136	0	S
Control	1313982	0	S	Control	1313982	1	S
Control	1437236	2	S	Control	1437236	1	S
Control	1333876	1	S	Control	1333876	0	S
Control	1504605	1	S	Control	1504605	0	S
Control	979945	6	G1	Control	979945	0	G1
Control	1.00439e+06	2	S	Control	1.00439e+06	1	S
Control	1067201	5	S	Control	1067201	0	S
Control	981868	3	G1	Control	981868	1	G1
Control	943028	3	S	Control	943028	2	S
Control	1162272	3	S	Control	1162272	0	S
Control	1002254	7	S	Control	1002254	0	S
Control	938875	1	G1	Control	938875	0	G1
Control	1173904	4	S	Control	1173904	1	S
Control	910321	5	G1	Control	910321	0	G1
Control	1069696	1	S	Control	1069696	1	S
Control	967863	4	S	Control	967863	2	S
Control	1225363	7	S	Control	1225363	0	S
Control	1599068	0	S	Control	1599068	0	S
Control	1627302	1	S	Control	1627302	0	S
Control	2100328	1	G2/M	Control	2100328	1	G2/M
Control	1063857	8	S	Control	1063857	0	S
Control	1014588	3	G1	Control	1014588	1	G1
Control	1.02032e+06	3	S	Control	1.02032e+06	0	S
Control	971027	4	G1	Control	971027	0	G1
Control	1116682	3	S	Control	1116682	0	S
Control	978558	4	S	Control	978558	0	S
Control	927720	2	G1	Control	927720	1	G1
Control	1037493	5	G1	Control	1037493	0	G1
Control	901762	2	G1	Control	901762	0	G1
Control	1288874	8	S	Control	1288874	0	S
Control	1989477	0	G2/M	Control	1989477	1	G2/M
Control	1067958	3	G1	Control	1067958	0	G1
Control	1654282	5	S	Control	1654282	0	S
Control	2088668	0	S	Control	2088668	0	S
Control	1060532	9	S	Control	1060532	3	S
Control	1598920	3	S	Control	1598920	1	S
Control	1012528	5	S	Control	1012528	1	S
Control	949608	1	G1	Control	949608	0	G1
Control	1993391	0	S	Control	1993391	0	S
Control	1008825	6	S	Control	1008825	0	S
Control	922624	2	G1	Control	922624	0	G1
Control	1012688	5	S	Control	1012688	0	S
Control	1106153	6	S	Control	1106153	0	S
Control	1345101	6	S	Control	1345101	0	S
Control	1026320	2	G1	Control	1026320	0	G1
Control	1082538	6	S	Control	1082538	1	S
Control	1.34824e+06	2	S	Control	1.34824e+06	0	S
Control	906606	4	S	Control	906606	1	S
Control	1.85668e+06	1	S	Control	1.85668e+06	0	S
Control	1481640	4	S	Control	1481640	0	S
Control	1010100	3	S	Control	1010100	0	S
Control	1962053	0	S	Control	1962053	2	S
Control	1913090	1	S	Control	1913090	3	S
Control	938260	2	G1	Control	938260	1	G1
Control	1030399	2	G1	Control	1030399	2	G1
Control	2.08691e+06	0	S	Control	2.08691e+06	1	S
Control	1430230	5	S	Control	1430230	0	S
Control	1404138	4	S	Control	1404138	0	S
Control	937333	2	G1	Control	937333	0	G1
Control	1308511	5	S	Control	1308511	1	S
Control	2037546	1	G2/M	Control	2037546	0	G2/M
Control	2010944	3	S	Control	2010944	0	S
Control	1099707	2	S	Control	1099707	3	S
Control	1.00687e+06	8	G1	Control	1.00687e+06	0	G1
Control	1016628	3	G1	Control	1016628	0	G1
Control	1.01433e+06	4	S	Control	1.01433e+06	1	S
Control	1000301	4	G1	Control	1000301	0	G1
Control	892362	1	G1	Control	892362	1	G1
Control	939799	10	G1	Control	939799	6	G1
Control	2123136	0	G2/M	Control	2123136	0	G2/M
Control	1014458	6	S	Control	1014458	0	S
Control	1.00029e+06	1	G1	Control	1.00029e+06	1	G1
Control	1016812	4	G1	Control	1016812	0	G1
Control	925452	1	G1	Control	925452	0	G1
Control	1728850	2	S	Control	1728850	0	S
Control	1048266	2	G1	Control	1048266	1	G1
Control	1728578	4	S	Control	1728578	0	S
Control	2093231	1	S	Control	2093231	0	S
Control	1600482	0	S	Control	1600482	3	S
Control	1062758	1	S	Control	1062758	0	S
Control	1413174	0	S	Control	1413174	0	S
Control	950383	2	S	Control	950383	0	S
Control	869798	1	G1	Control	869798	0	G1
Control	1.96945e+06	4	S	Control	1.96945e+06	0	S
Control	921410	11	G1	Control	921410	2	G1
Control	1064640	3	S	Control	1064640	0	S
Control	2074352	9	G2/M	Control	2074352	0	G2/M
Control	1927895	3	S	Control	1927895	0	S
Control	950552	8	S	Control	950552	1	S
Control	1035929	2	S	Control	1035929	1	S
Control	2057054	1	S	Control	2057054	4	S
Control	1034848	4	G1	Control	1034848	0	G1
Control	1.68543e+06	7	S	Control	1.68543e+06	0	S
Control	2028217	1	S	Control	2028217	1	S
Control	1062919	4	G1	Control	1062919	1	G1
Control	1077257	3	G1	Control	1077257	1	G1
Control	1668498	2	S	Control	1668498	0	S
Control	2040440	2	S	Control	2040440	2	S
Control	1062701	9	S	Control	1062701	1	S
Control	971414	5	G1	Control	971414	0	G1
Control	1045260	6	S	Control	1045260	0	S
Control	2165512	1	G2/M	Control	2165512	4	G2/M
Control	1091136	1	G1	Control	1091136	0	G1
Control	1022729	2	S	Control	1022729	1	S
Control	1445997	5	S	Control	1445997	1	S
Control	1520524	1	S	Control	1520524	0	S
Control	1053197	5	S	Control	1053197	1	S
Control	1031745	2	S	Control	1031745	0	S
Control	998387	5	G1	Control	998387	2	G1
Control	963754	4	G1	Control	963754	0	G1
Control	1024231	2	G1	Control	1024231	4	G1
Control	1068700	2	S	Control	1068700	0	S
Control	1679364	4	S	Control	1679364	0	S
Control	1031007	6	S	Control	1031007	0	S
Control	1521378	3	S	Control	1521378	1	S
Control	1078725	9	S	Control	1078725	2	S
Control	959043	4	G1	Control	959043	0	G1
Control	1205621	5	S	Control	1205621	0	S
Control	1167898	3	S	Control	1167898	0	S
Control	1651205	0	G2/M	Control	1651205	0	G2/M
Control	1603996	2	S	Control	1603996	0	S
Control	1687120	6	S	Control	1687120	3	S
Control	1056445	1	S	Control	1056445	0	S
Control	965885	3	S	Control	965885	0	S
Control	1966883	3	S	Control	1966883	1	S
Control	2.02046e+06	1	S	Control	2.02046e+06	0	S
Control	972063	13	G1	Control	972063	5	G1
Control	1057441	0	G1	Control	1057441	0	G1
Control	1382162	3	S	Control	1382162	0	S
Control	979293	5	S	Control	979293	0	S
Control	998970	2	S	Control	998970	0	S
Control	1021411	1	S	Control	1021411	0	S
Control	1042196	1	S	Control	1042196	0	S
Control	1088029	11	S	Control	1088029	5	S
Control	961000	2	S	Control	961000	0	S
Control	1773501	0	S	Control	1773501	1	S
Control	1.61588e+06	1	S	Control	1.61588e+06	0	S
Control	1825478	2	S	Control	1825478	1	S
Control	961360	6	G1	Control	961360	0	G1
Control	1491775	2	S	Control	1491775	0	S
Control	1911351	1	S	Control	1911351	1	S
Control	1222207	3	S	Control	1222207	0	S
Control	1138584	5	S	Control	1138584	1	S
Control	1221949	2	S	Control	1221949	0	S
Control	1.23575e+06	2	S	Control	1.23575e+06	0	S
Control	1.88575e+06	3	S	Control	1.88575e+06	1	S
Control	968485	6	S	Control	968485	0	S
Control	1206380	4	S	Control	1206380	2	S
Control	974018	2	S	Control	974018	0	S
Control	1047938	1	S	Control	1047938	2	S
Control	1591417	4	S	Control	1591417	0	S
Control	1551980	1	S	Control	1551980	0	S
Control	1229431	3	S	Control	1229431	1	S
Control	2176358	0	S	Control	2176358	0	S
Control	1049448	3	G1	Control	1049448	0	G1
Control	1875638	1	S	Control	1875638	1	S
Control	2028488	0	S	Control	2028488	3	S
Control	1623192	1	S	Control	1623192	0	S
Control	1144217	1	S	Control	1144217	0	S
Control	1028201	2	S	Control	1028201	0	S
Control	1372520	5	S	Control	1372520	0	S
Control	1375322	2	S	Control	1375322	0	S
Control	1121372	2	S	Control	1121372	1	S
Control	1193074	2	S	Control	1193074	0	S
Control	1024741	1	G1	Control	1024741	0	G1
Control	1205602	2	S	Control	1205602	2	S
Control	1517776	0	S	Control	1517776	0	S
Control	1360092	3	S	Control	1360092	1	S
Control	826201	0	S	Control	826201	0	S
Control	2097025	0	G2/M	Control	2097025	1	G2/M
Control	1122046	4	S	Control	1122046	0	S
Control	1498865	0	S	Control	1498865	0	S
Control	2181812	0	G2/M	Control	2181812	0	G2/M
Control	1.03423e+06	6	S	Control	1.03423e+06	0	S
Control	1027108	1	G1	Control	1027108	0	G1
Control	1076124	3	S	Control	1076124	0	S
Control	1710495	1	S	Control	1710495	0	S
Control	1105905	1	S	Control	1105905	0	S
Control	1062482	2	G1	Control	1062482	0	G1
Control	2143157	0	G2/M	Control	2143157	1	G2/M
Control	2131590	3	G2/M	Control	2131590	1	G2/M
Control	1075481	4	S	Control	1075481	0	S
Control	1436981	0	S	Control	1436981	0	S
Control	1108280	2	S	Control	1108280	0	S
Control	1021940	1	G1	Control	1021940	0	G1
Control	1028545	3	G1	Control	1028545	0	G1
Control	1484931	2	S	Control	1484931	0	S
Control	1903487	0	S	Control	1903487	2	S
Control	956017	4	S	Control	956017	1	S
Control	1.03595e+06	0	S	Control	1.03595e+06	0	S
Control	1112040	4	S	Control	1112040	1	S
Control	1497940	0	S	Control	1497940	0	S
Control	854630	2	G1	Control	854630	0	G1
Control	1920559	1	S	Control	1920559	0	S
Control	840667	3	S	Control	840667	0	S
Control	880348	2	G1	Control	880348	0	G1
Control	1828394	0	S	Control	1828394	0	S
Control	1888303	0	S	Control	1888303	0	S
Control	1119285	4	S	Control	1119285	0	S
Control	1402027	0	S	Control	1402027	0	S
Control	1697629	2	S	Control	1697629	0	S
Control	1632509	1	S	Control	1632509	1	S
Control	1454413	5	S	Control	1454413	0	S
Control	1830748	0	S	Control	1830748	0	S
Control	827049	1	S	Control	827049	0	S
Control	862561	4	S	Control	862561	0	S
Control	1719861	1	S	Control	1719861	0	S
Control	816738	3	G1	Control	816738	0	G1
Control	946208	4	S	Control	946208	0	S
Control	1579501	0	S	Control	1579501	0	S
Control	1058284	3	S	Control	1058284	0	S
Control	1879724	0	G2/M	Control	1879724	0	G2/M
Control	898368	2	G1	Control	898368	0	G1
Control	1216132	5	S	Control	1216132	0	S
Control	795346	2	S	Control	795346	0	S
Control	1407292	3	S	Control	1407292	0	S
Control	922909	1	S	Control	922909	1	S
Control	887223	5	S	Control	887223	0	S
Control	909450	2	G1	Control	909450	1	G1
Control	1156277	1	S	Control	1156277	0	S
Control	1.86902e+06	1	S	Control	1.86902e+06	0	S
Control	796635	7	S	Control	796635	1	S
Control	915554	8	S	Control	915554	1	S
Control	1615839	0	S	Control	1615839	0	S
Control	991908	3	S	Control	991908	0	S
Control	1118488	2	S	Control	1118488	0	S
Control	980821	1	S	Control	980821	0	S
Control	901145	5	G1	Control	901145	0	G1
Control	1450942	1	S	Control	1450942	0	S
Control	1333564	2	S	Control	1333564	0	S
Control	899779	1	G1	Control	899779	0	G1
Control	911228	1	S	Control	911228	0	S
Control	1797965	1	S	Control	1797965	0	S
Control	963782	2	S	Control	963782	0	S
Control	833924	5	S	Control	833924	0	S
Control	886723	0	S	Control	886723	0	S
Control	1554605	0	S	Control	1554605	0	S
Control	1238251	0	S	Control	1238251	0	S
Control	973230	7	S	Control	973230	0	S
Control	1840139	1	S	Control	1840139	0	S
Control	1295230	5	S	Control	1295230	0	S
Control	892925	6	S	Control	892925	0	S
Control	1080702	1	S	Control	1080702	0	S
Control	856839	5	G1	Control	856839	0	G1
Control	1462054	5	S	Control	1462054	0	S
Control	941693	2	S	Control	941693	0	S
Control	925892	3	G1	Control	925892	0	G1
Control	1098913	1	S	Control	1098913	0	S
Control	1299735	2	S	Control	1299735	0	S
Control	1403459	7	S	Control	1403459	0	S
Control	904075	6	G1	Control	904075	0	G1
Control	2.01733e+06	0	G2/M	Control	2.01733e+06	0	G2/M
Control	1057423	1	S	Control	1057423	0	S
Control	1683150	1	S	Control	1683150	0	S
Control	1529801	0	S	Control	1529801	0	S
Control	961480	6	G1	Control	961480	0	G1
Control	996302	1	S	Control	996302	0	S
Control	1274093	2	S	Control	1274093	0	S
Control	1064025	3	S	Control	1064025	0	S
Control	1038158	2	S	Control	1038158	1	S
Control	1.44827e+06	2	S	Control	1.44827e+06	0	S
Control	960934	2	G1	Control	960934	0	G1
Control	1162457	1	S	Control	1162457	0	S
Control	1730309	0	S	Control	1730309	0	S
Control	987109	1	G1	Control	987109	0	G1
Control	965552	1	G1	Control	965552	0	G1
Control	1183128	2	S	Control	1183128	2	S
Control	988938	1	G1	Control	988938	0	G1
Control	998980	1	G1	Control	998980	0	G1
Control	824221	3	S	Control	824221	0	S
Control	1117310	1	S	Control	1117310	0	S
Control	813365	0	G1	Control	813365	0	G1
Control	1715037	0	S	Control	1715037	2	S
Control	972278	7	S	Control	972278	0	S
Control	991105	1	G1	Control	991105	0	G1
Control	1422346	1	S	Control	1422346	0	S
Control	950527	2	G1	Control	950527	0	G1
Control	1862932	1	S	Control	1862932	1	S
Control	967057	2	G1	Control	967057	1	G1
Control	922364	1	G1	Control	922364	0	G1
Control	982511	3	G1	Control	982511	0	G1
Control	1168141	4	S	Control	1168141	0	S
Control	851224	2	G1	Control	851224	0	G1
Control	924714	4	G1	Control	924714	0	G1
Control	1637615	5	S	Control	1637615	0	S
Control	817006	1	G1	Control	817006	0	G1
Control	2.04995e+06	1	S	Control	2.04995e+06	1	S
Control	1865939	1	S	Control	1865939	3	S
Control	990271	2	G1	Control	990271	0	G1
Control	2.01932e+06	1	G2/M	Control	2.01932e+06	0	G2/M
Control	1641429	3	S	Control	1641429	0	S
Control	958992	5	G1	Control	958992	0	G1
Control	1.90815e+06	3	G2/M	Control	1.90815e+06	1	G2/M
Control	1943421	2	G2/M	Control	1943421	1	G2/M
Control	1391755	7	S	Control	1391755	1	S
Control	1.04678e+06	2	S	Control	1.04678e+06	0	S
Control	1413953	1	S	Control	1413953	0	S
Control	1011679	2	G1	Control	1011679	0	G1
Control	915530	2	S	Control	915530	0	S
Control	980310	0	G1	Control	980310	1	G1
Control	978667	4	G1	Control	978667	1	G1
Control	1200954	5	S	Control	1200954	0	S
Control	975713	2	G1	Control	975713	0	G1
Control	1019104	3	S	Control	1019104	0	S
Control	1677685	2	S	Control	1677685	0	S
Control	1309131	2	S	Control	1309131	1	S
Control	1289133	2	S	Control	1289133	0	S
Control	1188941	2	S	Control	1188941	1	S
Control	1889972	3	S	Control	1889972	0	S
Control	2098569	0	G2/M	Control	2098569	0	G2/M
Control	2.03645e+06	0	G2/M	Control	2.03645e+06	1	G2/M
Control	896223	4	S	Control	896223	0	S
Control	993924	4	G1	Control	993924	0	G1
Control	1154018	3	S	Control	1154018	0	S
Control	1997874	1	S	Control	1997874	1	S
Control	1229531	3	S	Control	1229531	1	S
Control	1065985	2	S	Control	1065985	0	S
Control	1104070	3	S	Control	1104070	0	S
Control	1901424	1	S	Control	1901424	0	S
Control	1401168	2	S	Control	1401168	0	S
Control	1262636	2	S	Control	1262636	0	S
Control	1941483	0	G2/M	Control	1941483	1	G2/M
Control	989018	3	G1	Control	989018	0	G1
Control	1194730	0	S	Control	1194730	0	S
Control	1085616	3	S	Control	1085616	0	S
Control	1052476	5	S	Control	1052476	0	S
Control	921213	5	S	Control	921213	0	S
Control	1428958	6	S	Control	1428958	0	S
Control	1121242	6	S	Control	1121242	0	S
Control	1376105	2	S	Control	1376105	0	S
Control	1015871	3	G1	Control	1015871	0	G1
Control	1289830	1	S	Control	1289830	0	S
Control	2141168	1	G2/M	Control	2141168	0	G2/M
Control	1855732	0	S	Control	1855732	0	S
Control	1413759	0	S	Control	1413759	0	S
Control	1.74038e+06	9	G2/M	Control	1.74038e+06	4	G2/M
Control	1793371	5	S	Control	1793371	0	S
Control	1840586	5	S	Control	1840586	1	S
Control	1067096	2	G1	Control	1067096	0	G1
Control	1933999	1	S	Control	1933999	1	S
Control	1416707	5	S	Control	1416707	1	S
Control	1321181	15	S	Control	1321181	0	S
Control	960611	8	G1	Control	960611	0	G1
Control	918579	3	G1	Control	918579	0	G1
Control	2009260	2	S	Control	2009260	0	S
Control	1889521	9	G2/M	Control	1889521	6	G2/M
Control	1.01772e+06	6	G1	Control	1.01772e+06	1	G1
Control	1103527	5	S	Control	1103527	3	S
Control	1179331	1	S	Control	1179331	0	S
Control	1.57922e+06	3	S	Control	1.57922e+06	1	S
Control	1273893	4	S	Control	1273893	2	S
Control	1989733	0	G2/M	Control	1989733	1	G2/M
Control	1009540	7	G1	Control	1009540	0	G1
Control	1.02126e+06	3	G1	Control	1.02126e+06	0	G1
Control	1525262	1	S	Control	1525262	0	S
Control	1332014	0	S	Control	1332014	1	S
Control	1182541	5	S	Control	1182541	2	S
Control	1007923	6	G1	Control	1007923	0	G1
Control	1048268	4	G1	Control	1048268	0	G1
Control	1974863	0	S	Control	1974863	0	S
Control	1.04549e+06	4	G1	Control	1.04549e+06	0	G1
Control	988866	4	S	Control	988866	5	S
Control	919130	5	S	Control	919130	1	S
Control	2123727	3	G2/M	Control	2123727	0	G2/M
Control	1063689	1	G1	Control	1063689	0	G1
Control	1579907	4	S	Control	1579907	1	S
Control	1389094	3	S	Control	1389094	2	S
Control	1101085	6	S	Control	1101085	0	S
Control	1338564	2	S	Control	1338564	2	S
Control	1217454	8	S	Control	1217454	1	S
Control	1158633	6	S	Control	1158633	1	S
Control	1395769	2	S	Control	1395769	1	S
Control	1659055	7	S	Control	1659055	3	S
Control	1220442	1	S	Control	1220442	0	S
Control	1071654	2	G1	Control	1071654	0	G1
Control	1435034	4	S	Control	1435034	1	S
Control	1352956	7	S	Control	1352956	1	S
Control	926959	6	G1	Control	926959	0	G1
Control	1459864	5	S	Control	1459864	1	S
Control	1103858	5	S	Control	1103858	0	S
Control	1144668	6	S	Control	1144668	0	S
Control	2108336	0	G2/M	Control	2108336	0	G2/M
Control	2151299	0	G2/M	Control	2151299	4	G2/M
Control	1352472	4	S	Control	1352472	0	S
Control	1390339	1	S	Control	1390339	2	S
Control	1107555	6	S	Control	1107555	1	S
Control	1034458	5	S	Control	1034458	2	S
Control	1.02895e+06	10	S	Control	1.02895e+06	0	S
Control	2094541	1	S	Control	2094541	1	S
Control	1471829	3	S	Control	1471829	0	S
Control	1681224	7	S	Control	1681224	0	S
Control	1012383	2	S	Control	1012383	0	S
Control	1053483	5	G1	Control	1053483	1	G1
Control	1076661	4	G1	Control	1076661	0	G1
Control	1096879	5	S	Control	1096879	0	S
Control	1073527	9	S	Control	1073527	1	S
Control	2144385	0	G2/M	Control	2144385	1	G2/M
Control	1053458	0	S	Control	1053458	0	S
Control	1054966	5	S	Control	1054966	2	S
Control	1501607	1	S	Control	1501607	1	S
Control	1067814	4	G1	Control	1067814	0	G1
Control	1.04639e+06	1	G1	Control	1.04639e+06	0	G1
Control	1294327	5	S	Control	1294327	0	S
Control	1.53222e+06	7	S	Control	1.53222e+06	0	S
Control	1054913	5	G1	Control	1054913	1	G1
Control	967270	7	S	Control	967270	2	S
Control	2186370	1	G2/M	Control	2186370	1	G2/M
Control	1025905	5	S	Control	1025905	0	S
Control	1808759	1	S	Control	1808759	0	S
Control	1353531	1	S	Control	1353531	1	S
Control	1544217	3	S	Control	1544217	1	S
Control	1631633	5	S	Control	1631633	2	S
Control	1.03617e+06	11	S	Control	1.03617e+06	3	S
Control	1065632	9	S	Control	1065632	1	S
Control	1590998	3	S	Control	1590998	0	S
Control	1.81452e+06	1	S	Control	1.81452e+06	1	S
Control	1921428	3	S	Control	1921428	0	S
Control	1.03977e+06	9	G1	Control	1.03977e+06	2	G1
Control	1097125	5	S	Control	1097125	0	S
Control	992471	6	S	Control	992471	2	S
Control	1734354	3	S	Control	1734354	0	S
Control	1111998	1	S	Control	1111998	0	S
Control	1561437	2	S	Control	1561437	0	S
Control	1062637	2	G1	Control	1062637	0	G1
Control	999157	7	S	Control	999157	0	S
Control	2.05661e+06	2	G2/M	Control	2.05661e+06	0	G2/M
Control	1002496	2	G1	Control	1002496	0	G1
Control	1931158	1	S	Control	1931158	0	S
Control	1077060	3	G1	Control	1077060	0	G1
Control	1464618	3	S	Control	1464618	1	S
Control	1020885	0	S	Control	1020885	0	S
Control	948368	2	G1	Control	948368	2	G1
Control	1313652	2	S	Control	1313652	0	S
Control	1045227	6	S	Control	1045227	1	S
Control	1723715	1	S	Control	1723715	0	S
Control	1525192	6	S	Control	1525192	1	S
Control	1.77881e+06	2	S	Control	1.77881e+06	0	S
Control	1237595	1	S	Control	1237595	0	S
Control	1730324	3	S	Control	1730324	1	S
Control	1047859	3	G1	Control	1047859	2	G1
Control	1045206	3	S	Control	1045206	0	S
Control	1521798	5	S	Control	1521798	0	S
Control	977238	4	G1	Control	977238	0	G1
Control	830169	1	G1	Control	830169	0	G1
Control	1652809	2	S	Control	1652809	1	S
Control	1510594	5	S	Control	1510594	0	S
Control	1037102	4	G1	Control	1037102	1	G1
Control	1030279	3	G1	Control	1030279	0	G1
Control	1544327	2	S	Control	1544327	1	S
Control	2.06248e+06	4	G2/M	Control	2.06248e+06	0	G2/M
Control	1366149	3	S	Control	1366149	0	S
Control	1.60013e+06	5	S	Control	1.60013e+06	0	S
Control	1892503	0	S	Control	1892503	0	S
Control	1201519	6	S	Control	1201519	0	S
Control	1392825	1	S	Control	1392825	1	S
Control	1258276	6	S	Control	1258276	1	S
Control	1733675	4	S	Control	1733675	0	S
Control	943911	1	G1	Control	943911	0	G1
Control	2111586	0	S	Control	2111586	0	S
Control	1045713	4	G1	Control	1045713	1	G1
Control	1347372	0	S	Control	1347372	0	S
Control	1580384	2	S	Control	1580384	1	S
Control	1587234	0	S	Control	1587234	1	S
Control	1145921	2	S	Control	1145921	0	S
Control	1090294	8	S	Control	1090294	2	S
Control	1152570	4	S	Control	1152570	0	S
Control	1753233	5	S	Control	1753233	1	S
Control	1546137	0	S	Control	1546137	0	S
Control	2124800	0	S	Control	2124800	1	S
Control	1662268	4	S	Control	1662268	0	S
Control	1528321	1	S	Control	1528321	0	S
Control	1.90558e+06	1	S	Control	1.90558e+06	0	S
Control	1.01497e+06	1	G1	Control	1.01497e+06	0	G1
Control	829138	1	G1	Control	829138	1	G1
Control	1092385	1	S	Control	1092385	0	S
Control	1192013	1	S	Control	1192013	0	S
Control	1539337	2	S	Control	1539337	0	S
Control	1338463	3	S	Control	1338463	1	S
Control	1058882	6	S	Control	1058882	2	S
Control	1376076	0	S	Control	1376076	1	S
Control	1.79674e+06	2	G2/M	Control	1.79674e+06	2	G2/M
Control	885692	3	G1	Control	885692	1	G1
Control	1159414	3	S	Control	1159414	1	S
Control	910509	2	G1	Control	910509	1	G1
Control	912271	3	G1	Control	912271	0	G1
Control	866028	4	S	Control	866028	0	S
Control	851788	2	G1	Control	851788	0	G1
Control	1592605	1	S	Control	1592605	0	S
Control	1137631	4	S	Control	1137631	2	S
Control	834596	2	S	Control	834596	0	S
Control	1933460	1	S	Control	1933460	1	S
Control	1784452	3	S	Control	1784452	1	S
Control	1837906	0	S	Control	1837906	2	S
Control	1393226	2	S	Control	1393226	0	S
Control	896002	3	S	Control	896002	0	S
Control	964994	1	S	Control	964994	0	S
Control	1793669	1	S	Control	1793669	1	S
Control	1621089	0	S	Control	1621089	0	S
Control	1364605	3	S	Control	1364605	3	S
Control	1543323	0	S	Control	1543323	0	S
Control	1424532	4	S	Control	1424532	1	S
Control	1082094	1	S	Control	1082094	0	S
Control	938700	1	G1	Control	938700	3	G1
Control	848636	2	G1	Control	848636	1	G1
Control	1523882	1	S	Control	1523882	0	S
Control	1289462	1	S	Control	1289462	0	S
Control	1619646	2	S	Control	1619646	0	S
Control	933997	0	G1	Control	933997	1	G1
Control	873201	6	G1	Control	873201	0	G1
Control	1064073	1	S	Control	1064073	0	S
Control	822898	0	G1	Control	822898	2	G1
Control	1646917	1	S	Control	1646917	1	S
Control	1400153	3	S	Control	1400153	0	S
Control	944739	4	S	Control	944739	3	S
Control	843915	2	S	Control	843915	0	S
Control	803541	3	G1	Control	803541	0	G1
Control	856173	4	G1	Control	856173	0	G1
Control	950496	8	S	Control	950496	2	S
Control	947753	3	S	Control	947753	0	S
Control	1008343	6	S	Control	1008343	3	S
Control	882550	2	S	Control	882550	0	S
Control	1606286	2	S	Control	1606286	0	S
Control	945939	2	S	Control	945939	2	S
Control	1.5047e+06	3	S	Control	1.5047e+06	0	S
Control	853172	5	S	Control	853172	0	S
Control	1224801	5	S	Control	1224801	1	S
Control	1066523	4	S	Control	1066523	0	S
Control	1352943	0	S	Control	1352943	0	S
Control	1648063	1	S	Control	1648063	1	S
Control	1752068	2	S	Control	1752068	0	S
Control	960405	1	G1	Control	960405	0	G1
Control	921153	3	S	Control	921153	0	S
Control	1954495	0	S	Control	1954495	0	S
Control	1396081	4	S	Control	1396081	0	S
Control	1351871	5	S	Control	1351871	0	S
Control	920185	6	G1	Control	920185	0	G1
Control	1557187	1	S	Control	1557187	0	S
Control	1316988	4	S	Control	1316988	3	S
Control	916157	7	S	Control	916157	2	S
Control	968163	1	G1	Control	968163	0	G1
Control	879271	8	S	Control	879271	0	S
Control	1472552	2	S	Control	1472552	1	S
Control	916399	7	G1	Control	916399	0	G1
Control	917691	0	S	Control	917691	0	S
Control	1640210	2	S	Control	1640210	0	S
Control	939279	4	G1	Control	939279	0	G1
Control	916602	6	G1	Control	916602	1	G1
Control	873582	5	S	Control	873582	0	S
Control	1.89876e+06	2	S	Control	1.89876e+06	1	S
Control	1170977	4	S	Control	1170977	0	S
Control	1.96001e+06	0	G2/M	Control	1.96001e+06	1	G2/M
Control	1152924	13	S	Control	1152924	2	S
Control	980976	3	S	Control	980976	0	S
Control	947040	4	G1	Control	947040	0	G1
Control	1739339	2	S	Control	1739339	2	S
Control	936579	2	S	Control	936579	0	S
Control	965988	2	G1	Control	965988	0	G1
Control	1243680	2	S	Control	1243680	0	S
Control	947497	2	S	Control	947497	0	S
Control	1053050	2	S	Control	1053050	0	S
Control	1008740	3	S	Control	1008740	0	S
Control	1043485	3	S	Control	1043485	0	S
Control	1771630	1	S	Control	1771630	2	S
Control	955730	2	S	Control	955730	0	S
Control	1443965	1	S	Control	1443965	0	S
Control	2.07152e+06	0	G2/M	Control	2.07152e+06	0	G2/M
Control	1122162	6	S	Control	1122162	1	S
Control	977192	2	G1	Control	977192	3	G1
Control	1042501	3	S	Control	1042501	1	S
Control	1229826	6	S	Control	1229826	1	S
Control	1374517	2	S	Control	1374517	0	S
Control	1103337	4	S	Control	1103337	0	S
Control	1177613	4	S	Control	1177613	0	S
Control	1048859	1	S	Control	1048859	0	S
Control	1130942	5	S	Control	1130942	0	S
Control	1149086	1	S	Control	1149086	0	S
Control	1449000	1	S	Control	1449000	1	S
Control	1408372	4	S	Control	1408372	0	S
Control	1053678	2	S	Control	1053678	1	S
Control	974383	4	S	Control	974383	1	S
Control	1079570	6	S	Control	1079570	0	S
Control	968293	7	S	Control	968293	0	S
Control	981932	2	G1	Control	981932	0	G1
Control	1569826	2	S	Control	1569826	1	S
Control	1.86318e+06	1	G2/M	Control	1.86318e+06	0	G2/M
Control	1458441	2	S	Control	1458441	1	S
Control	995350	9	G1	Control	995350	1	G1
Control	964778	6	S	Control	964778	0	S
Control	1457334	6	S	Control	1457334	0	S
Control	1751327	2	S	Control	1751327	0	S
Control	1617662	1	S	Control	1617662	1	S
Control	997051	4	G1	Control	997051	0	G1
Control	872286	6	G1	Control	872286	0	G1
Control	1977068	7	G2/M	Control	1977068	0	G2/M
Control	1008123	4	S	Control	1008123	1	S
Control	999573	1	G1	Control	999573	0	G1
Control	876279	9	G1	Control	876279	0	G1
Control	998408	3	G1	Control	998408	0	G1
Control	2051743	3	G2/M	Control	2051743	2	G2/M
Control	990020	5	S	Control	990020	0	S
Control	1.95746e+06	0	S	Control	1.95746e+06	1	S
Control	1.02143e+06	3	G1	Control	1.02143e+06	0	G1
Control	1090861	4	S	Control	1090861	0	S
Control	844543	3	G1	Control	844543	1	G1
Control	1845004	1	S	Control	1845004	0	S
Control	1027503	3	G1	Control	1027503	0	G1
Control	1.01581e+06	2	G1	Control	1.01581e+06	0	G1
Control	974882	7	G1	Control	974882	1	G1
Control	1919454	3	S	Control	1919454	2	S
Control	936796	8	G1	Control	936796	0	G1
Control	2045588	1	G2/M	Control	2045588	0	G2/M
Control	892950	1	S	Control	892950	1	S
Control	991653	1	S	Control	991653	0	S
Control	1180076	6	S	Control	1180076	0	S
Control	1409151	3	S	Control	1409151	0	S
Control	1360847	4	S	Control	1360847	2	S
Control	960961	4	S	Control	960961	1	S
Control	1044806	7	S	Control	1044806	0	S
Control	1669519	5	S	Control	1669519	2	S
Control	1025187	4	S	Control	1025187	0	S
Control	1033243	5	G1	Control	1033243	0	G1
Control	1318670	4	S	Control	1318670	1	S
Control	1777909	5	S	Control	1777909	1	S
Control	1645866	5	S	Control	1645866	3	S
Control	1923772	2	S	Control	1923772	0	S
Control	1359399	6	S	Control	1359399	3	S
Control	2136625	0	G2/M	Control	2136625	1	G2/M
Control	1049655	1	S	Control	1049655	2	S
Control	1326094	4	S	Control	1326094	1	S
Control	1085292	10	S	Control	1085292	0	S
Control	931532	3	G1	Control	931532	0	G1
Control	2122949	0	S	Control	2122949	2	S
Control	1136733	2	S	Control	1136733	0	S
Control	2145753	1	G2/M	Control	2145753	0	G2/M
Control	1063590	4	G1	Control	1063590	0	G1
Control	1019194	5	S	Control	1019194	0	S
Control	985505	7	G1	Control	985505	0	G1
Control	995519	2	S	Control	995519	1	S
Control	2086391	3	G2/M	Control	2086391	6	G2/M
Control	967198	7	S	Control	967198	0	S
Control	993918	3	S	Control	993918	2	S
Control	1002043	7	S	Control	1002043	0	S
Control	1049708	2	G1	Control	1049708	0	G1
Control	1303393	1	S	Control	1303393	2	S
Control	1018168	4	S	Control	1018168	0	S
Control	945561	4	G1	Control	945561	0	G1
Control	2019197	5	S	Control	2019197	0	S
Control	997776	7	G1	Control	997776	0	G1
Control	1006234	3	G1	Control	1006234	0	G1
Control	948577	3	S	Control	948577	1	S
Control	1033090	9	S	Control	1033090	1	S
Control	1804983	2	S	Control	1804983	0	S
Control	1.44672e+06	1	S	Control	1.44672e+06	1	S
Control	1584869	8	S	Control	1584869	0	S
Control	1104431	5	S	Control	1104431	1	S
Control	967205	5	S	Control	967205	4	S
Control	976851	5	S	Control	976851	0	S
Control	1582757	1	S	Control	1582757	1	S
Control	2.05982e+06	0	S	Control	2.05982e+06	0	S
Control	1174196	7	S	Control	1174196	1	S
Control	1150858	6	S	Control	1150858	0	S
Control	1315195	2	S	Control	1315195	0	S
Control	1354013	9	S	Control	1354013	0	S
Control	2171429	0	S	Control	2171429	1	S
Control	1626393	2	S	Control	1626393	1	S
Control	1001942	5	S	Control	1001942	0	S
Control	1608607	3	S	Control	1608607	1	S
Control	1.04811e+06	16	S	Control	1.04811e+06	2	S
Control	1550625	4	S	Control	1550625	1	S
Control	1070734	1	G1	Control	1070734	0	G1
Control	1019554	4	G1	Control	1019554	0	G1
Control	1005646	2	S	Control	1005646	1	S
Control	958469	10	S	Control	958469	2	S
Control	992164	8	G1	Control	992164	0	G1
Control	1564633	4	S	Control	1564633	0	S
Control	1710406	1	S	Control	1710406	0	S
Control	1235728	4	S	Control	1235728	0	S
Control	2046388	2	G2/M	Control	2046388	0	G2/M
Control	1520162	4	S	Control	1520162	0	S
Control	1209473	7	S	Control	1209473	0	S
Control	1968012	1	S	Control	1968012	1	S
Control	996277	7	G1	Control	996277	0	G1
Control	1963349	4	S	Control	1963349	0	S
Control	1590141	0	S	Control	1590141	0	S
Control	2173438	0	G2/M	Control	2173438	0	G2/M
Control	1478119	1	S	Control	1478119	0	S
Control	1.86422e+06	2	S	Control	1.86422e+06	0	S
Control	997661	1	G1	Control	997661	0	G1
Control	1.71892e+06	1	S	Control	1.71892e+06	0	S
Control	1328519	8	S	Control	1328519	1	S
Control	1351001	2	S	Control	1351001	0	S
Control	1527615	4	S	Control	1527615	0	S
Control	1009622	1	G1	Control	1009622	0	G1
Control	1685951	5	S	Control	1685951	0	S
Control	1646243	4	S	Control	1646243	0	S
Control	1589853	4	S	Control	1589853	1	S
Control	2017654	2	S	Control	2017654	0	S
Control	1.96993e+06	0	S	Control	1.96993e+06	2	S
Control	1023745	1	S	Control	1023745	0	S
Control	1031464	1	G1	Control	1031464	0	G1
Control	1.03781e+06	3	G1	Control	1.03781e+06	0	G1
Control	1418228	3	S	Control	1418228	0	S
Control	805195	2	S	Control	805195	0	S
Control	1012613	3	G1	Control	1012613	0	G1
Control	1741479	5	S	Control	1741479	2	S
Control	1646888	4	S	Control	1646888	0	S
Control	1050310	1	S	Control	1050310	0	S
Control	2136604	1	G2/M	Control	2136604	0	G2/M
Control	1972215	0	S	Control	1972215	0	S
Control	1680564	1	S	Control	1680564	0	S
Control	2038862	3	G2/M	Control	2038862	1	G2/M
Control	2168738	0	S	Control	2168738	0	S
Control	1282970	1	S	Control	1282970	0	S
Control	1103305	1	S	Control	1103305	0	S
Control	1403381	1	S	Control	1403381	0	S
Control	2162226	0	S	Control	2162226	0	S
Control	1092256	0	S	Control	1092256	2	S
Control	1143040	5	S	Control	1143040	0	S
Control	2003615	1	S	Control	2003615	0	S
Control	1001010	6	S	Control	1001010	3	S
Control	2169523	0	G2/M	Control	2169523	0	G2/M
Control	1105000	1	S	Control	1105000	0	S
Control	1573706	6	S	Control	1573706	0	S
Control	1168516	0	S	Control	1168516	0	S
Control	1647721	0	S	Control	1647721	0	S
Control	1031907	1	S	Control	1031907	0	S
Control	2107116	0	G2/M	Control	2107116	0	G2/M
Control	1806439	1	S	Control	1806439	0	S
Control	1053124	3	S	Control	1053124	3	S
Control	1282440	2	S	Control	1282440	0	S
Control	1884432	1	S	Control	1884432	3	S
Control	1045064	2	G1	Control	1045064	0	G1
Control	2.09611e+06	0	G2/M	Control	2.09611e+06	0	G2/M
Control	1555005	2	S	Control	1555005	0	S
Control	1299374	3	S	Control	1299374	0	S
Control	1006320	2	G1	Control	1006320	0	G1
Control	982526	2	G1	Control	982526	0	G1
Control	1233917	1	S	Control	1233917	0	S
Control	1144395	0	G1	Control	1144395	0	G1
Control	1529866	4	S	Control	1529866	0	S
Control	1238108	0	S	Control	1238108	1	S
Control	1032353	1	S	Control	1032353	0	S
Control	1.01305e+06	0	S	Control	1.01305e+06	0	S
Control	1249622	0	S	Control	1249622	0	S
Control	1032445	3	S	Control	1032445	0	S
Control	1578622	8	S	Control	1578622	0	S
Control	1434700	0	S	Control	1434700	0	S
Control	2.08504e+06	1	S	Control	2.08504e+06	0	S
Control	905867	1	G1	Control	905867	0	G1
Control	900065	0	G1	Control	900065	0	G1
Control	1159195	1	S	Control	1159195	0	S
Control	1054716	0	G1	Control	1054716	0	G1
Control	1110631	0	S	Control	1110631	0	S
Control	1205415	2	S	Control	1205415	0	S
Control	1462572	4	S	Control	1462572	0	S
Control	914344	1	G1	Control	914344	0	G1
Control	893250	1	G1	Control	893250	0	G1
Control	1368315	4	S	Control	1368315	0	S
Control	933854	2	G1	Control	933854	0	G1
Control	805718	0	G1	Control	805718	0	G1
Control	1.02642e+06	2	S	Control	1.02642e+06	0	S
Control	915978	1	G1	Control	915978	0	G1
Control	2147079	0	G2/M	Control	2147079	0	G2/M
Control	1836450	0	S	Control	1836450	0	S
Control	1003910	0	G1	Control	1003910	0	G1
Control	2124426	2	G2/M	Control	2124426	0	G2/M
Control	1.02883e+06	2	G1	Control	1.02883e+06	0	G1
Control	1460568	0	S	Control	1460568	0	S
Control	1785256	1	S	Control	1785256	0	S
Control	985207	2	G1	Control	985207	0	G1
Control	1117404	0	S	Control	1117404	0	S
Control	1.97079e+06	0	S	Control	1.97079e+06	0	S
Control	1355520	1	S	Control	1355520	0	S
Control	1468930	0	S	Control	1468930	0	S
Control	902053	2	G1	Control	902053	0	G1
Control	842226	2	S	Control	842226	0	S
Control	1202392	3	S	Control	1202392	0	S
Control	1111834	5	S	Control	1111834	0	S
Control	794667	3	G1	Control	794667	2	G1
Control	906042	3	S	Control	906042	2	S
Control	1.85125e+06	1	S	Control	1.85125e+06	1	S
Control	940013	8	S	Control	940013	1	S
Control	1846999	0	S	Control	1846999	0	S
Control	910410	3	G1	Control	910410	4	G1
Control	884499	4	S	Control	884499	3	S
Control	908900	6	S	Control	908900	1	S
Control	1421543	1	S	Control	1421543	0	S
Control	1106541	6	S	Control	1106541	1	S
Control	924437	2	S	Control	924437	0	S
Control	916475	4	S	Control	916475	0	S
Control	966252	5	S	Control	966252	0	S
Control	808831	1	G1	Control	808831	1	G1
Control	901726	4	G1	Control	901726	0	G1
Control	1223863	2	S	Control	1223863	0	S
Control	841639	2	S	Control	841639	1	S
Control	1055370	2	S	Control	1055370	0	S
Control	1830556	0	G2/M	Control	1830556	0	G2/M
Control	1551013	0	S	Control	1551013	0	S
Control	1227187	3	S	Control	1227187	0	S
Control	911092	4	G1	Control	911092	0	G1
Control	825334	3	S	Control	825334	0	S
Control	827785	2	S	Control	827785	1	S
Control	1718327	1	S	Control	1718327	0	S
Control	879554	0	G1	Control	879554	1	G1
Control	1478876	3	S	Control	1478876	0	S
Control	1.03155e+06	9	S	Control	1.03155e+06	1	S
Control	892638	1	G1	Control	892638	1	G1
Control	972881	6	S	Control	972881	1	S
Control	864582	3	G1	Control	864582	2	G1
Control	849716	2	G1	Control	849716	0	G1
Control	1599594	4	S	Control	1599594	1	S
Control	1856994	0	G2/M	Control	1856994	1	G2/M
Control	975740	2	S	Control	975740	0	S
Control	1251538	3	S	Control	1251538	0	S
Control	920520	9	G1	Control	920520	1	G1
Control	1217552	3	S	Control	1217552	2	S
Control	926318	7	S	Control	926318	2	S
Control	866893	5	S	Control	866893	0	S
Control	918782	4	G1	Control	918782	0	G1
Control	852061	3	G1	Control	852061	0	G1
Control	1671970	3	S	Control	1671970	1	S
Control	1413882	4	S	Control	1413882	0	S
Control	1009116	0	S	Control	1009116	0	S
Control	932575	1	G1	Control	932575	0	G1
Control	1590981	1	S	Control	1590981	0	S
Control	898106	2	G1	Control	898106	0	G1
Control	1727740	0	S	Control	1727740	0	S
Control	1877195	0	G2/M	Control	1877195	0	G2/M
Control	925512	11	S	Control	925512	0	S
Control	933796	5	S	Control	933796	0	S
Control	932671	4	G1	Control	932671	0	G1
Control	1864636	0	S	Control	1864636	2	S
Control	1055981	3	S	Control	1055981	0	S
Control	1876433	0	G2/M	Control	1876433	0	G2/M
Control	1187777	4	S	Control	1187777	1	S
Control	827300	2	G1	Control	827300	4	G1
Control	892987	2	G1	Control	892987	0	G1
Control	1218944	3	S	Control	1218944	1	S
Control	930694	7	G1	Control	930694	0	G1
Control	1038638	5	S	Control	1038638	0	S
Control	940631	2	G1	Control	940631	0	G1
Control	1911771	1	G2/M	Control	1911771	1	G2/M
Control	1980894	0	G2/M	Control	1980894	2	G2/M
Control	1243739	3	S	Control	1243739	0	S
Control	1755157	0	S	Control	1755157	2	S
Control	1933183	0	S	Control	1933183	1	S
Control	957383	6	G1	Control	957383	0	G1
Control	1.0297e+06	2	S	Control	1.0297e+06	1	S
Control	1514000	1	S	Control	1514000	0	S
Control	854130	6	S	Control	854130	2	S
Control	946747	1	S	Control	946747	0	S
Control	867137	0	S	Control	867137	1	S
Control	897895	3	G1	Control	897895	2	G1
Control	1.39898e+06	3	S	Control	1.39898e+06	1	S
Control	963979	5	G1	Control	963979	0	G1
Control	958248	7	G1	Control	958248	0	G1
Control	1408857	7	S	Control	1408857	0	S
Control	1130746	3	S	Control	1130746	1	S
Control	949541	3	G1	Control	949541	0	G1
Control	1376583	4	S	Control	1376583	0	S
Control	809271	5	S	Control	809271	0	S
Control	1399061	1	S	Control	1399061	1	S
Control	983649	6	S	Control	983649	1	S
Control	1888699	1	S	Control	1888699	2	S
Control	1483671	1	S	Control	1483671	0	S
Control	1350806	7	S	Control	1350806	1	S
Control	936797	2	G1	Control	936797	0	G1
Control	862544	5	S	Control	862544	0	S
Control	967178	6	S	Control	967178	1	S
Control	1215715	5	S	Control	1215715	3	S
Control	1111907	1	S	Control	1111907	2	S
Control	939855	2	G1	Control	939855	0	G1
Control	1403770	4	S	Control	1403770	2	S
Control	921189	1	G1	Control	921189	0	G1
Control	994580	1	G1	Control	994580	1	G1
Control	1258375	3	S	Control	1258375	0	S
Control	994153	2	G1	Control	994153	1	G1
Control	965113	3	S	Control	965113	0	S
Control	1594156	7	S	Control	1594156	0	S
Control	981041	6	S	Control	981041	0	S
Control	1572094	3	S	Control	1572094	2	S
Control	1.95132e+06	0	G2/M	Control	1.95132e+06	2	G2/M
Control	1.9982e+06	1	S	Control	1.9982e+06	1	S
Control	1891010	1	G2/M	Control	1891010	0	G2/M
Control	1015490	3	G1	Control	1015490	0	G1
Control	1092182	5	S	Control	1092182	2	S
Control	950135	4	G1	Control	950135	0	G1
Control	1.0251e+06	6	G1	Control	1.0251e+06	0	G1
Control	2092603	0	G2/M	Control	2092603	0	G2/M
Control	1127174	7	S	Control	1127174	0	S
Control	1976690	0	G2/M	Control	1976690	0	G2/M
Control	1015382	3	S	Control	1015382	0	S
Control	1386180	3	S	Control	1386180	0	S
Control	1.02593e+06	5	G1	Control	1.02593e+06	1	G1
Control	866420	1	G1	Control	866420	0	G1
Control	1.79644e+06	6	S	Control	1.79644e+06	0	S
Control	1956143	0	G2/M	Control	1956143	1	G2/M
Control	934347	6	G1	Control	934347	0	G1
Control	873042	3	S	Control	873042	0	S
Control	1882855	0	G2/M	Control	1882855	0	G2/M
Control	1034654	5	G1	Control	1034654	0	G1
Control	1615016	0	S	Control	1615016	0	S
Control	943871	2	G1	Control	943871	0	G1
Control	1.63068e+06	3	S	Control	1.63068e+06	0	S
Control	2015418	5	G2/M	Control	2015418	0	G2/M
Control	1978878	2	G2/M	Control	1978878	4	G2/M
Control	991358	2	G1	Control	991358	1	G1
Control	1963475	4	S	Control	1963475	0	S
Control	1277651	3	S	Control	1277651	0	S
Control	1491024	3	S	Control	1491024	0	S
Control	1431090	5	S	Control	1431090	0	S
Control	1382323	9	S	Control	1382323	1	S
Control	2.07053e+06	2	G2/M	Control	2.07053e+06	1	G2/M
Control	1338046	4	S	Control	1338046	0	S
Control	1.01219e+06	2	G1	Control	1.01219e+06	2	G1
Control	1878600	2	G2/M	Control	1878600	5	G2/M
Control	2135178	4	G2/M	Control	2135178	0	G2/M
Control	1129309	5	S	Control	1129309	0	S
Control	1123686	1	S	Control	1123686	0	S
Control	1474391	4	S	Control	1474391	0	S
Control	1316041	1	S	Control	1316041	0	S
Control	1722041	2	S	Control	1722041	0	S
Control	1059049	4	S	Control	1059049	0	S
Control	938465	6	G1	Control	938465	0	G1
Control	1113553	2	S	Control	1113553	0	S
Control	1550818	9	S	Control	1550818	1	S
Control	2131489	6	G2/M	Control	2131489	2	G2/M
Control	1062011	5	S	Control	1062011	0	S
Control	1157732	2	S	Control	1157732	0	S
Control	990760	6	S	Control	990760	0	S
Control	975408	7	G1	Control	975408	1	G1
Control	1004598	9	G1	Control	1004598	0	G1
Control	2159765	3	G2/M	Control	2159765	1	G2/M
Control	946878	5	G1	Control	946878	1	G1
Control	1077180	6	S	Control	1077180	0	S
Control	1361716	4	S	Control	1361716	0	S
Control	1032100	5	S	Control	1032100	0	S
Control	1186675	1	S	Control	1186675	2	S
Control	1.02475e+06	3	S	Control	1.02475e+06	0	S
Control	950230	5	G1	Control	950230	1	G1
Control	1957272	1	S	Control	1957272	3	S
Control	1055109	0	S	Control	1055109	0	S
Control	1071608	2	S	Control	1071608	1	S
Control	1063834	2	S	Control	1063834	0	S
Control	1074179	4	S	Control	1074179	1	S
Control	994779	2	G1	Control	994779	2	G1
Control	1613445	4	S	Control	1613445	0	S
Control	1610839	6	S	Control	1610839	1	S
Control	1.03942e+06	5	S	Control	1.03942e+06	2	S
Control	975510	4	G1	Control	975510	1	G1
Control	944047	6	G1	Control	944047	0	G1
Control	964074	1	G1	Control	964074	1	G1
Control	838106	0	S	Control	838106	0	S
Control	1.73835e+06	1	S	Control	1.73835e+06	1	S
Control	1034900	1	G1	Control	1034900	0	G1
Control	1061090	6	S	Control	1061090	2	S
Control	1085852	7	S	Control	1085852	1	S
Control	1061577	6	S	Control	1061577	0	S
Control	1509695	3	S	Control	1509695	0	S
Control	1590982	1	S	Control	1590982	1	S
Control	1.03916e+06	6	S	Control	1.03916e+06	1	S
Control	1051994	4	G1	Control	1051994	0	G1
Control	1554377	1	S	Control	1554377	3	S
Control	795215	2	S	Control	795215	0	S
Control	1060436	5	S	Control	1060436	0	S
Control	1967042	0	G2/M	Control	1967042	5	G2/M
Control	1854569	2	S	Control	1854569	1	S
Control	1024535	0	G1	Control	1024535	0	G1
Control	1010791	3	S	Control	1010791	0	S
Control	1691042	4	S	Control	1691042	2	S
Control	1051617	9	G1	Control	1051617	0	G1
Control	2151590	1	S	Control	2151590	0	S
Control	1076237	2	S	Control	1076237	0	S
Control	1877781	3	S	Control	1877781	0	S
Control	1934958	1	S	Control	1934958	0	S
Control	1931710	1	S	Control	1931710	4	S
Control	1.03728e+06	1	G1	Control	1.03728e+06	3	G1
Control	973724	3	G1	Control	973724	0	G1
Control	2022129	1	S	Control	2022129	2	S
Control	1960812	2	S	Control	1960812	3	S
Control	1042118	1	G1	Control	1042118	1	G1
Control	2016959	1	S	Control	2016959	0	S
Control	2198263	1	G2/M	Control	2198263	0	G2/M
Control	1082139	3	S	Control	1082139	0	S
Control	1610069	5	S	Control	1610069	0	S
Control	1060470	2	S	Control	1060470	0	S
Control	1.80839e+06	4	S	Control	1.80839e+06	1	S
Control	1021739	3	S	Control	1021739	0	S
Control	1321036	1	S	Control	1321036	0	S
Control	964850	1	G1	Control	964850	0	G1
Control	1164222	3	S	Control	1164222	0	S
Control	1103860	2	G1	Control	1103860	1	G1
Control	1054316	0	G1	Control	1054316	0	G1
Control	976441	10	S	Control	976441	2	S
Control	1.76929e+06	3	S	Control	1.76929e+06	0	S
Control	1108162	2	S	Control	1108162	0	S
Control	872092	3	G1	Control	872092	0	G1
Control	2129503	0	G2/M	Control	2129503	3	G2/M
Control	1435728	4	S	Control	1435728	0	S
Control	922099	1	G1	Control	922099	0	G1
Control	1066448	0	G1	Control	1066448	0	G1
Control	977645	2	G1	Control	977645	0	G1
Control	1054756	2	G1	Control	1054756	0	G1
Control	1051109	0	G1	Control	1051109	0	G1
Control	1060540	3	S	Control	1060540	0	S
Control	2117289	0	G2/M	Control	2117289	1	G2/M
Control	1078641	0	G1	Control	1078641	0	G1
Control	938942	7	G1	Control	938942	2	G1
Control	1036930	2	G1	Control	1036930	0	G1
Control	949612	1	S	Control	949612	1	S
Control	1.048e+06	4	G1	Control	1.048e+06	1	G1
Control	1002721	3	S	Control	1002721	1	S
Control	2114441	0	S	Control	2114441	0	S
Control	1251223	0	S	Control	1251223	0	S
Control	1057734	1	G1	Control	1057734	1	G1
Control	1237679	0	S	Control	1237679	0	S
Control	946558	2	G1	Control	946558	0	G1
Control	1304679	1	S	Control	1304679	0	S
Control	938685	3	G1	Control	938685	1	G1
Control	1137265	2	S	Control	1137265	1	S
Control	1605209	0	S	Control	1605209	1	S
Control	2172161	0	G2/M	Control	2172161	0	G2/M
Control	2101654	0	G2/M	Control	2101654	2	G2/M
Control	1.0331e+06	6	S	Control	1.0331e+06	0	S
Control	1928522	0	G2/M	Control	1928522	0	G2/M
Control	1445832	6	S	Control	1445832	0	S
Control	1370097	0	S	Control	1370097	0	S
Control	1198028	0	S	Control	1198028	0	S
Control	990552	0	G1	Control	990552	0	G1
Control	1104362	3	S	Control	1104362	1	S
Control	1838131	1	S	Control	1838131	1	S
Control	1136341	0	S	Control	1136341	0	S
Control	2159721	0	G2/M	Control	2159721	1	G2/M
Control	2012105	2	S	Control	2012105	2	S
Control	2149040	0	G2/M	Control	2149040	0	G2/M
Control	2.04574e+06	2	S	Control	2.04574e+06	5	S
Control	1405104	1	S	Control	1405104	0	S
Control	2088494	0	S	Control	2088494	0	S
Control	1189907	0	S	Control	1189907	0	S
Control	2.03055e+06	0	S	Control	2.03055e+06	0	S
Control	1174885	1	S	Control	1174885	0	S
Control	860589	0	G1	Control	860589	0	G1
Control	906042	2	G1	Control	906042	0	G1
Control	886913	3	G1	Control	886913	0	G1
Control	1013121	2	G1	Control	1013121	0	G1
Control	1.03145e+06	0	G1	Control	1.03145e+06	2	G1
Control	1382315	0	S	Control	1382315	0	S
Control	894086	1	G1	Control	894086	0	G1
Control	870162	1	G1	Control	870162	0	G1
Control	1367633	0	S	Control	1367633	0	S
Control	1004116	1	G1	Control	1004116	0	G1
Control	875543	1	G1	Control	875543	0	G1
Control	1027561	0	S	Control	1027561	0	S
Control	1.77651e+06	0	S	Control	1.77651e+06	0	S
Control	1418566	0	S	Control	1418566	0	S
Control	1059850	2	G1	Control	1059850	0	G1
Control	1012306	1	G1	Control	1012306	0	G1
Control	1367346	0	S	Control	1367346	0	S
Control	2126075	2	G2/M	Control	2126075	0	G2/M
Control	1008994	2	G1	Control	1008994	0	G1
Control	1075017	1	G1	Control	1075017	0	G1
Control	2002398	0	S	Control	2002398	0	S
Control	1953555	0	S	Control	1953555	0	S
Control	1669798	1	S	Control	1669798	0	S
Control	1843358	0	S	Control	1843358	0	S
Control	1185128	6	S	Control	1185128	0	S
Control	874120	0	G1	Control	874120	0	G1
Control	1131701	1	S	Control	1131701	0	S
Control	949928	0	S	Control	949928	0	S
Control	978395	1	S	Control	978395	0	S
Control	996037	0	G1	Control	996037	0	G1
Control	1003260	0	G1	Control	1003260	0	G1
Control	1006355	0	G1	Control	1006355	0	G1
Control	1841137	0	G2/M	Control	1841137	0	G2/M
Control	939899	0	G1	Control	939899	0	G1
Control	929498	0	G1	Control	929498	0	G1
Control	1134625	2	S	Control	1134625	0	S
Control	2062002	0	G2/M	Control	2062002	1	G2/M
Control	834177	5	S	Control	834177	0	S
Control	1729199	0	G2/M	Control	1729199	0	G2/M
Control	1036441	4	S	Control	1036441	0	S
Control	839358	7	S	Control	839358	0	S
Control	826284	1	S	Control	826284	0	S
Control	807821	6	S	Control	807821	0	S
Control	1784252	0	G2/M	Control	1784252	0	G2/M
Control	1879206	2	G2/M	Control	1879206	0	G2/M
Control	798931	1	G1	Control	798931	0	G1
Control	1596691	0	S	Control	1596691	1	S
Control	1750164	0	G2/M	Control	1750164	1	G2/M
Control	1799587	0	S	Control	1799587	0	S
Control	1905906	0	G2/M	Control	1905906	1	G2/M
Control	694584	1	S	Control	694584	3	S
Control	1660041	0	S	Control	1660041	0	S
Control	838445	1	G1	Control	838445	0	G1
Control	1558778	0	S	Control	1558778	0	S
Control	896564	5	G1	Control	896564	0	G1
Control	1185258	1	S	Control	1185258	0	S
Control	869992	1	G1	Control	869992	0	G1
Control	1735574	0	G2/M	Control	1735574	0	G2/M
Control	1303807	4	S	Control	1303807	0	S
Control	1675694	1	S	Control	1675694	0	S
Control	873858	1	G1	Control	873858	0	G1
Control	893657	5	G1	Control	893657	0	G1
Control	1725656	0	S	Control	1725656	0	S
Control	1646246	1	S	Control	1646246	1	S
Control	792130	5	S	Control	792130	0	S
Control	1944487	1	G2/M	Control	1944487	0	G2/M
Control	1084318	8	S	Control	1084318	0	S
Control	878144	4	S	Control	878144	1	S
Control	1484490	4	S	Control	1484490	0	S
Control	1110410	7	S	Control	1110410	1	S
Control	1053743	3	S	Control	1053743	1	S
Control	940059	1	S	Control	940059	1	S
Control	1128385	4	S	Control	1128385	0	S
Control	1949759	1	G2/M	Control	1949759	0	G2/M
Control	872463	3	G1	Control	872463	0	G1
Control	1660376	0	G2/M	Control	1660376	0	G2/M
Control	891863	3	G1	Control	891863	0	G1
Control	1321291	5	S	Control	1321291	0	S
Control	1185611	4	S	Control	1185611	0	S
Control	882625	2	G1	Control	882625	0	G1
Control	1055106	3	S	Control	1055106	0	S
Control	874449	5	G1	Control	874449	1	G1
Control	1809469	0	G2/M	Control	1809469	0	G2/M
Control	826265	3	S	Control	826265	0	S
Control	1963672	0	S	Control	1963672	0	S
Control	979201	2	S	Control	979201	0	S
Control	796257	4	S	Control	796257	0	S
Control	1.90189e+06	1	G2/M	Control	1.90189e+06	0	G2/M
Control	1728479	0	S	Control	1728479	0	S
Control	889592	2	G1	Control	889592	1	G1
Control	1711980	0	S	Control	1711980	0	S
Control	1043933	4	S	Control	1043933	0	S
Control	830389	4	S	Control	830389	1	S
Control	1446882	8	S	Control	1446882	0	S
Control	930972	4	G1	Control	930972	2	G1
Control	1944963	2	G2/M	Control	1944963	3	G2/M
Control	920046	1	S	Control	920046	0	S
Control	879183	8	S	Control	879183	0	S
Control	981935	2	S	Control	981935	0	S
Control	895736	1	G1	Control	895736	0	G1
Control	1053520	5	S	Control	1053520	0	S
Control	1797603	0	G2/M	Control	1797603	0	G2/M
Control	1039147	7	S	Control	1039147	1	S
Control	1099423	4	S	Control	1099423	4	S
Control	1.99269e+06	0	G2/M	Control	1.99269e+06	0	G2/M
Control	1029436	1	S	Control	1029436	0	S
Control	1930820	0	S	Control	1930820	0	S
Control	1027257	4	S	Control	1027257	2	S
Control	1824523	1	S	Control	1824523	2	S
Control	1347810	5	S	Control	1347810	0	S
Control	1.59038e+06	3	S	Control	1.59038e+06	0	S
Control	1163479	2	S	Control	1163479	0	S
Control	2003621	0	G2/M	Control	2003621	2	G2/M
Control	942761	5	S	Control	942761	0	S
Control	1024665	2	S	Control	1024665	0	S
Control	907620	0	G1	Control	907620	0	G1
Control	1814315	1	S	Control	1814315	0	S
Control	1995370	3	G2/M	Control	1995370	4	G2/M
Control	1949324	4	G2/M	Control	1949324	0	G2/M
Control	1985133	0	S	Control	1985133	0	S
Control	826764	3	S	Control	826764	0	S
Control	1065192	1	S	Control	1065192	0	S
Control	1480443	4	S	Control	1480443	0	S
Control	2076669	6	G2/M	Control	2076669	1	G2/M
Control	929557	5	G1	Control	929557	0	G1
Control	979827	3	G1	Control	979827	1	G1
Control	1572644	3	S	Control	1572644	0	S
Control	1843050	2	G2/M	Control	1843050	2	G2/M
Control	1717225	0	S	Control	1717225	1	S
Control	1405231	3	S	Control	1405231	1	S
Control	974350	6	G1	Control	974350	1	G1
Control	827629	4	G1	Control	827629	0	G1
Control	1244286	4	S	Control	1244286	0	S
Control	875923	2	G1	Control	875923	0	G1
Control	1934113	1	S	Control	1934113	0	S
Control	1906758	2	G2/M	Control	1906758	5	G2/M
Control	1793779	1	S	Control	1793779	0	S
Control	889674	0	G1	Control	889674	0	G1
Control	973050	5	S	Control	973050	0	S
Control	1836291	0	G2/M	Control	1836291	2	G2/M
Control	1677045	0	S	Control	1677045	1	S
Control	962896	4	G1	Control	962896	0	G1
Control	1100694	9	S	Control	1100694	0	S
Control	1719480	2	S	Control	1719480	0	S
Control	1090558	1	S	Control	1090558	0	S
Control	1885762	0	S	Control	1885762	0	S
Control	1028754	2	G1	Control	1028754	1	G1
Control	950139	3	G1	Control	950139	1	G1
Control	2035943	1	S	Control	2035943	0	S
Control	967678	2	S	Control	967678	1	S
Control	1814017	1	S	Control	1814017	1	S
Control	1154927	1	S	Control	1154927	1	S
Control	983228	5	S	Control	983228	0	S
Control	1888019	1	S	Control	1888019	1	S
Control	1268673	2	S	Control	1268673	0	S
Control	1.56748e+06	1	S	Control	1.56748e+06	1	S
Control	1.96225e+06	0	S	Control	1.96225e+06	0	S
Control	944851	3	S	Control	944851	0	S
Control	1017639	2	G1	Control	1017639	0	G1
Control	980962	1	S	Control	980962	0	S
Control	978431	5	G1	Control	978431	1	G1
Control	1148422	1	S	Control	1148422	1	S
Control	944015	9	G1	Control	944015	0	G1
Control	995175	4	S	Control	995175	2	S
Control	1013945	4	G1	Control	1013945	1	G1
Control	992604	1	S	Control	992604	0	S
Control	1497724	6	S	Control	1497724	0	S
Control	1.02352e+06	4	G1	Control	1.02352e+06	0	G1
Control	936837	4	S	Control	936837	0	S
Control	918297	3	G1	Control	918297	0	G1
Control	2020044	5	G2/M	Control	2020044	1	G2/M
Control	955936	4	G1	Control	955936	0	G1
Control	993012	2	G1	Control	993012	2	G1
Control	1756121	2	S	Control	1756121	1	S
Control	2120314	1	G2/M	Control	2120314	0	G2/M
Control	1740198	1	S	Control	1740198	1	S
Control	941228	5	G1	Control	941228	0	G1
Control	1581804	4	S	Control	1581804	0	S
Control	954903	4	S	Control	954903	1	S
Control	1992032	0	G2/M	Control	1992032	0	G2/M
Control	994661	6	S	Control	994661	2	S
Control	1030650	3	S	Control	1030650	1	S
Control	1793769	1	S	Control	1793769	2	S
Control	1520946	5	S	Control	1520946	0	S
Control	1538333	5	S	Control	1538333	1	S
Control	1357276	9	S	Control	1357276	0	S
Control	1004655	1	G1	Control	1004655	2	G1
Control	1289243	10	S	Control	1289243	0	S
Control	1928693	2	S	Control	1928693	0	S
Control	996482	1	G1	Control	996482	1	G1
Control	1489773	1	S	Control	1489773	0	S
Control	962520	6	S	Control	962520	0	S
Control	1608922	3	S	Control	1608922	0	S
Control	1587942	3	S	Control	1587942	0	S
Control	1143438	2	S	Control	1143438	0	S
Control	2080633	1	S	Control	2080633	0	S
Control	2148449	1	G2/M	Control	2148449	0	G2/M
Control	1366517	6	S	Control	1366517	0	S
Control	1154280	7	S	Control	1154280	0	S
Control	1461883	6	S	Control	1461883	3	S
Control	1643207	4	S	Control	1643207	0	S
Control	1489052	3	S	Control	1489052	0	S
Control	990471	3	S	Control	990471	1	S
Control	933652	7	G1	Control	933652	1	G1
Control	1054228	2	S	Control	1054228	1	S
Control	1261629	5	S	Control	1261629	1	S
Control	1013669	4	S	Control	1013669	0	S
Control	2129447	0	G2/M	Control	2129447	1	G2/M
Control	1674904	0	S	Control	1674904	1	S
Control	1107278	4	S	Control	1107278	0	S
Control	960148	2	S	Control	960148	0	S
Control	1.04676e+06	3	G1	Control	1.04676e+06	0	G1
Control	1593286	4	S	Control	1593286	0	S
Control	991146	8	S	Control	991146	0	S
Control	977450	3	S	Control	977450	0	S
Control	2042785	1	S	Control	2042785	0	S
Control	2127826	2	S	Control	2127826	0	S
Control	971254	9	G1	Control	971254	1	G1
Control	1909218	1	S	Control	1909218	0	S
Control	1016842	3	G1	Control	1016842	0	G1
Control	1146373	4	S	Control	1146373	0	S
Control	1758607	2	S	Control	1758607	0	S
Control	1028182	6	G1	Control	1028182	1	G1
Control	2151359	0	G2/M	Control	2151359	0	G2/M
Control	1.87394e+06	2	S	Control	1.87394e+06	0	S
Control	1208087	6	S	Control	1208087	0	S
Control	1575943	1	S	Control	1575943	0	S
Control	2136490	1	S	Control	2136490	0	S
Control	1105167	2	S	Control	1105167	0	S
Control	2149516	1	S	Control	2149516	0	S
Control	904021	5	G1	Control	904021	0	G1
Control	812401	2	S	Control	812401	0	S
Control	2070372	0	S	Control	2070372	2	S
Control	976337	6	S	Control	976337	1	S
Control	1070943	2	S	Control	1070943	0	S
Control	1966676	1	S	Control	1966676	0	S
Control	999554	0	S	Control	999554	0	S
Control	2039117	1	G2/M	Control	2039117	0	G2/M
Control	915945	7	S	Control	915945	1	S
Control	1049624	4	S	Control	1049624	0	S
Control	1040275	1	S	Control	1040275	0	S
Control	1036940	3	G1	Control	1036940	0	G1
Control	1818677	4	S	Control	1818677	0	S
Control	1.04047e+06	3	G1	Control	1.04047e+06	0	G1
Control	999744	2	G1	Control	999744	0	G1
Control	2177613	1	G2/M	Control	2177613	2	G2/M
Control	1539469	4	S	Control	1539469	0	S
Control	1268382	2	S	Control	1268382	0	S
Control	1067620	3	S	Control	1067620	0	S
Control	2047407	1	S	Control	2047407	1	S
Control	962671	2	G1	Control	962671	0	G1
Control	1158624	0	S	Control	1158624	1	S
Control	1441737	6	S	Control	1441737	1	S
Control	1571439	0	S	Control	1571439	1	S
Control	1781646	0	S	Control	1781646	0	S
Control	1.01247e+06	2	S	Control	1.01247e+06	0	S
Control	1327250	4	S	Control	1327250	0	S
Control	1134890	3	S	Control	1134890	1	S
Control	1263337	3	S	Control	1263337	0	S
Control	1099388	2	S	Control	1099388	0	S
Control	1763704	1	S	Control	1763704	4	S
Control	1040902	3	S	Control	1040902	3	S
Control	1030792	1	S	Control	1030792	0	S
Control	980065	5	G1	Control	980065	0	G1
Control	2.0552e+06	1	S	Control	2.0552e+06	3	S
Control	2098495	0	G2/M	Control	2098495	2	G2/M
Control	1312483	6	S	Control	1312483	0	S
Control	1497646	6	S	Control	1497646	0	S
Control	2094767	1	S	Control	2094767	1	S
Control	1223038	3	S	Control	1223038	0	S
Control	2053988	0	G2/M	Control	2053988	1	G2/M
Control	2129187	0	G2/M	Control	2129187	0	G2/M
Control	1038836	0	G1	Control	1038836	0	G1
Control	1762813	6	S	Control	1762813	1	S
Control	974148	4	G1	Control	974148	0	G1
Control	1.0219e+06	3	G1	Control	1.0219e+06	1	G1
Control	1069145	3	S	Control	1069145	1	S
Control	1564864	0	S	Control	1564864	0	S
Control	1706936	2	S	Control	1706936	1	S
Control	980310	7	S	Control	980310	1	S
Control	2030722	4	S	Control	2030722	0	S
Control	1450284	5	S	Control	1450284	0	S
Control	1447661	0	S	Control	1447661	0	S
Control	1795800	3	S	Control	1795800	0	S
Control	1016411	3	S	Control	1016411	0	S
Control	1312973	0	S	Control	1312973	0	S
Control	1151256	6	S	Control	1151256	2	S
Control	2136765	1	G2/M	Control	2136765	1	G2/M
Control	1132060	0	S	Control	1132060	0	S
Control	1.79434e+06	0	S	Control	1.79434e+06	0	S
Control	969790	2	S	Control	969790	2	S
Control	2.02998e+06	0	S	Control	2.02998e+06	0	S
Control	1804993	2	S	Control	1804993	0	S
Control	1004699	4	G1	Control	1004699	3	G1
Control	2113983	1	G2/M	Control	2113983	1	G2/M
Control	1427963	4	S	Control	1427963	2	S
Control	896880	3	G1	Control	896880	0	G1
Control	1.78215e+06	1	S	Control	1.78215e+06	1	S
Control	1164800	5	S	Control	1164800	0	S
Control	1627601	0	S	Control	1627601	0	S
Control	1.03856e+06	2	S	Control	1.03856e+06	1	S
Control	906607	5	G1	Control	906607	0	G1
Control	1954551	0	S	Control	1954551	0	S
Control	2110487	1	G2/M	Control	2110487	0	G2/M
Control	998252	6	S	Control	998252	2	S
Control	1495924	3	S	Control	1495924	0	S
Control	1516241	1	S	Control	1516241	2	S
Control	1006975	3	S	Control	1006975	2	S
Control	1644245	3	S	Control	1644245	0	S
Control	1061129	1	S	Control	1061129	0	S
Control	1955489	0	S	Control	1955489	0	S
Control	1545131	2	S	Control	1545131	0	S
Control	1026967	5	S	Control	1026967	1	S
Control	958453	3	G1	Control	958453	2	G1
Control	2121644	0	G2/M	Control	2121644	3	G2/M
Control	2145001	1	G2/M	Control	2145001	0	G2/M
Control	1250268	2	S	Control	1250268	1	S
Control	1674800	0	S	Control	1674800	0	S
Control	1603047	1	S	Control	1603047	0	S
Control	1022676	8	S	Control	1022676	1	S
Control	792367	2	S	Control	792367	0	S
Control	978095	7	S	Control	978095	0	S
Control	1639763	1	S	Control	1639763	0	S
Control	1684138	2	S	Control	1684138	1	S
Control	952773	4	S	Control	952773	1	S
Control	930881	2	G1	Control	930881	0	G1
Control	966245	4	G1	Control	966245	0	G1
Control	1282469	0	S	Control	1282469	0	S
Control	1.96037e+06	2	S	Control	1.96037e+06	0	S
Control	1325052	4	S	Control	1325052	0	S
Control	932780	4	S	Control	932780	0	S
Control	1773566	0	S	Control	1773566	0	S
Control	1622062	1	S	Control	1622062	1	S
Control	1012201	4	S	Control	1012201	1	S
Control	1734837	1	S	Control	1734837	4	S
Control	829428	4	S	Control	829428	0	S
Control	1363345	5	S	Control	1363345	0	S
Control	1.02459e+06	4	S	Control	1.02459e+06	0	S
Control	1.02894e+06	3	S	Control	1.02894e+06	0	S
Control	1806580	1	S	Control	1806580	0	S
Control	803935	3	G1	Control	803935	0	G1
Control	971870	2	S	Control	971870	0	S
Control	836720	1	S	Control	836720	0	S
Control	1633171	0	S	Control	1633171	1	S
Control	1060445	4	S	Control	1060445	0	S
Control	1122524	6	S	Control	1122524	0	S
Control	1825112	1	G2/M	Control	1825112	0	G2/M
Control	885025	1	G1	Control	885025	1	G1
Control	1165015	5	S	Control	1165015	0	S
Control	825326	0	S	Control	825326	0	S
Control	1882501	1	G2/M	Control	1882501	0	G2/M
Control	905855	3	S	Control	905855	0	S
Control	815441	7	G1	Control	815441	0	G1
Control	1453084	5	S	Control	1453084	1	S
Control	844022	2	S	Control	844022	0	S
Control	957795	5	S	Control	957795	2	S
Control	1593867	0	S	Control	1593867	0	S
Control	876891	2	S	Control	876891	0	S
Control	1620592	1	S	Control	1620592	0	S
Control	987884	3	S	Control	987884	0	S
Control	1050518	8	S	Control	1050518	2	S
Control	1918793	1	G2/M	Control	1918793	0	G2/M
Control	1038501	6	S	Control	1038501	0	S
Control	1166995	6	S	Control	1166995	0	S
Control	1733110	3	S	Control	1733110	1	S
Control	862332	3	S	Control	862332	0	S
Control	1577677	2	S	Control	1577677	0	S
Control	1291353	2	S	Control	1291353	1	S
Control	1216365	2	S	Control	1216365	1	S
Control	842482	3	S	Control	842482	0	S
Control	1143687	6	S	Control	1143687	0	S
Control	1433211	1	S	Control	1433211	0	S
Control	933164	1	G1	Control	933164	0	G1
Control	1385717	3	S	Control	1385717	3	S
Control	1138718	8	S	Control	1138718	0	S
Control	1074585	4	S	Control	1074585	0	S
Control	1598301	2	S	Control	1598301	0	S
Control	1232205	2	S	Control	1232205	0	S
Control	847006	1	G1	Control	847006	0	G1
Control	940468	1	G1	Control	940468	0	G1
Control	1944126	3	G2/M	Control	1944126	0	G2/M
Control	1321115	4	S	Control	1321115	0	S
Control	1332110	0	S	Control	1332110	0	S
Control	1573515	2	S	Control	1573515	1	S
Control	1265346	3	S	Control	1265346	0	S
Control	847819	3	S	Control	847819	0	S
Control	959080	4	S	Control	959080	0	S
Control	932080	4	G1	Control	932080	0	G1
Control	1580754	0	S	Control	1580754	1	S
Control	1771840	1	G2/M	Control	1771840	0	G2/M
Control	1494253	0	S	Control	1494253	0	S
Control	1332013	4	S	Control	1332013	1	S
Control	1873857	3	G2/M	Control	1873857	0	G2/M
Control	1522479	2	S	Control	1522479	0	S
Control	964325	9	S	Control	964325	0	S
Control	1.82092e+06	0	S	Control	1.82092e+06	2	S
Control	1104042	2	S	Control	1104042	1	S
Control	1591207	2	S	Control	1591207	0	S
Control	1948399	1	S	Control	1948399	2	S
Control	946447	1	G1	Control	946447	3	G1
Control	941216	3	G1	Control	941216	2	G1
Control	1.87183e+06	1	G2/M	Control	1.87183e+06	0	G2/M
Control	1.75547e+06	1	S	Control	1.75547e+06	1	S
Control	928604	2	G1	Control	928604	0	G1
Control	943768	6	G1	Control	943768	2	G1
Control	947977	3	S	Control	947977	0	S
Control	945694	3	G1	Control	945694	0	G1
Control	1161798	3	S	Control	1161798	0	S
Control	1796646	0	G2/M	Control	1796646	0	G2/M
Control	948820	1	G1	Control	948820	0	G1
Control	928510	2	G1	Control	928510	0	G1
Control	1599418	1	S	Control	1599418	1	S
Control	1589635	3	S	Control	1589635	0	S
Control	924711	4	G1	Control	924711	0	G1
Control	970102	8	S	Control	970102	0	S
Control	1813148	0	G2/M	Control	1813148	1	G2/M
Control	933809	1	G1	Control	933809	0	G1
Control	1.96179e+06	1	S	Control	1.96179e+06	3	S
Control	1.96479e+06	1	G2/M	Control	1.96479e+06	1	G2/M
Control	1136005	1	S	Control	1136005	0	S
Control	1257293	2	S	Control	1257293	1	S
Control	947635	3	S	Control	947635	0	S
Control	951808	2	G1	Control	951808	1	G1
Control	979513	2	G1	Control	979513	0	G1
Control	1911806	0	G2/M	Control	1911806	0	G2/M
Control	1705878	3	S	Control	1705878	2	S
Control	998418	3	S	Control	998418	0	S
Control	857290	13	G1	Control	857290	2	G1
Control	1.76702e+06	2	S	Control	1.76702e+06	1	S
Control	1840272	1	S	Control	1840272	0	S
Control	1.40605e+06	0	S	Control	1.40605e+06	0	S
Control	896087	12	G1	Control	896087	3	G1
Control	857904	5	G1	Control	857904	1	G1
Control	1998299	0	G2/M	Control	1998299	2	G2/M
Control	949817	2	G1	Control	949817	0	G1
Control	1938084	0	G2/M	Control	1938084	0	G2/M
Control	805576	1	S	Control	805576	1	S
Control	948161	4	S	Control	948161	0	S
Control	1448488	3	S	Control	1448488	0	S
Control	1937099	1	S	Control	1937099	0	S
Control	1.99006e+06	1	G2/M	Control	1.99006e+06	2	G2/M
Control	1082980	7	S	Control	1082980	3	S
Control	980804	3	S	Control	980804	1	S
Control	911168	4	S	Control	911168	0	S
Control	962812	4	S	Control	962812	1	S
Control	1004978	2	G1	Control	1004978	0	G1
Control	1817546	2	S	Control	1817546	0	S
Control	1285968	0	S	Control	1285968	1	S
Control	947816	5	S	Control	947816	0	S
Control	981409	3	G1	Control	981409	0	G1
Control	952799	1	G1	Control	952799	0	G1
Control	967381	2	G1	Control	967381	1	G1
Control	2064218	0	G2/M	Control	2064218	4	G2/M
Control	971139	2	G1	Control	971139	0	G1
Control	975294	2	G1	Control	975294	0	G1
Control	1111216	11	S	Control	1111216	0	S
Control	1015674	1	S	Control	1015674	0	S
Control	1143619	13	S	Control	1143619	0	S
Control	1199995	4	S	Control	1199995	0	S
Control	1188734	8	S	Control	1188734	0	S
Control	1.04432e+06	4	S	Control	1.04432e+06	1	S
Control	1927359	2	S	Control	1927359	1	S
Control	2111848	0	G2/M	Control	2111848	2	G2/M
Control	1006709	3	S	Control	1006709	1	S
Control	1721643	2	S	Control	1721643	0	S
Control	2058233	1	G2/M	Control	2058233	2	G2/M
Control	1.0475e+06	5	S	Control	1.0475e+06	0	S
Control	1538695	2	S	Control	1538695	0	S
Control	1816548	3	S	Control	1816548	1	S
Control	1713691	2	S	Control	1713691	0	S
Control	2099660	0	S	Control	2099660	2	S
Control	1808219	2	S	Control	1808219	2	S
Control	1013117	3	S	Control	1013117	1	S
Control	997247	4	G1	Control	997247	0	G1
Control	987317	1	S	Control	987317	0	S
Control	1351466	1	S	Control	1351466	1	S
Control	1954207	0	S	Control	1954207	1	S
Control	1417172	1	S	Control	1417172	1	S
Control	1.02376e+06	1	G1	Control	1.02376e+06	0	G1
Control	1060001	2	S	Control	1060001	0	S
Control	1089364	8	S	Control	1089364	0	S
Control	938985	9	G1	Control	938985	0	G1
Control	1323891	6	S	Control	1323891	0	S
Control	1218491	3	S	Control	1218491	1	S
Control	996902	4	S	Control	996902	1	S
Control	1042786	5	S	Control	1042786	0	S
Control	1037792	3	S	Control	1037792	0	S
Control	1408167	5	S	Control	1408167	0	S
Control	1059952	6	S	Control	1059952	0	S
Control	1263471	0	S	Control	1263471	0	S
Control	1072361	2	S	Control	1072361	0	S
Control	942468	6	S	Control	942468	0	S
Control	1029052	4	S	Control	1029052	1	S
Control	2081328	1	S	Control	2081328	2	S
Control	1672835	5	S	Control	1672835	2	S
Control	1322698	3	S	Control	1322698	1	S
Control	899954	0	S	Control	899954	0	S
Control	1943340	0	S	Control	1943340	2	S
Control	1288373	10	S	Control	1288373	1	S
Control	1304074	0	S	Control	1304074	8	S
Control	975183	5	G1	Control	975183	0	G1
Control	1827116	1	S	Control	1827116	2	S
Control	1.99453e+06	0	G2/M	Control	1.99453e+06	2	G2/M
Control	818934	7	G1	Control	818934	0	G1
Control	1078345	7	S	Control	1078345	0	S
Control	1778649	5	S	Control	1778649	0	S
Control	948053	9	S	Control	948053	1	S
Control	1109042	9	S	Control	1109042	0	S
Control	852086	0	S	Control	852086	1	S
Control	1314550	2	S	Control	1314550	2	S
Control	1364135	6	S	Control	1364135	0	S
Control	1108914	5	G1	Control	1108914	0	G1
Control	1314781	4	S	Control	1314781	2	S
Control	1034475	5	S	Control	1034475	0	S
Control	1020248	2	G1	Control	1020248	0	G1
Control	952007	2	G1	Control	952007	0	G1
Control	1437910	4	S	Control	1437910	0	S
Control	1396624	5	S	Control	1396624	2	S
Control	1016370	10	S	Control	1016370	0	S
Control	1.0362e+06	2	G1	Control	1.0362e+06	0	G1
Control	1695379	2	S	Control	1695379	1	S
Control	1073697	2	S	Control	1073697	0	S
Control	1051715	9	G1	Control	1051715	1	G1
Control	978905	8	G1	Control	978905	0	G1
Control	931714	5	G1	Control	931714	0	G1
Control	925405	2	G1	Control	925405	1	G1
Control	2111592	4	G2/M	Control	2111592	1	G2/M
Control	1024604	1	S	Control	1024604	0	S
Control	1.452e+06	2	S	Control	1.452e+06	1	S
Control	1518846	5	S	Control	1518846	0	S
Control	1554168	2	S	Control	1554168	0	S
Control	910626	1	S	Control	910626	0	S
Control	1522496	4	S	Control	1522496	1	S
Control	934503	0	G1	Control	934503	2	G1
Control	988777	4	G1	Control	988777	3	G1
Control	2054297	0	S	Control	2054297	1	S
Control	1551616	4	S	Control	1551616	1	S
Control	1698508	3	S	Control	1698508	0	S
Control	1666856	2	S	Control	1666856	2	S
Control	1006573	7	S	Control	1006573	0	S
Control	2125916	1	G2/M	Control	2125916	1	G2/M
Control	1.0167e+06	5	G1	Control	1.0167e+06	1	G1
Control	1827505	2	S	Control	1827505	0	S
Control	998435	3	G1	Control	998435	0	G1
Control	1399569	2	S	Control	1399569	0	S
Control	1.01057e+06	6	S	Control	1.01057e+06	0	S
Control	995659	4	G1	Control	995659	1	G1
Control	2036596	0	G2/M	Control	2036596	0	G2/M
Control	1483164	1	S	Control	1483164	0	S
Control	910051	0	G1	Control	910051	0	G1
Control	2104198	0	G2/M	Control	2104198	1	G2/M
Control	1007410	2	G1	Control	1007410	0	G1
Control	1380790	4	S	Control	1380790	1	S
Control	1955197	0	S	Control	1955197	0	S
Control	1686818	7	S	Control	1686818	0	S
Control	1.04126e+06	3	G1	Control	1.04126e+06	0	G1
Control	1.66007e+06	1	S	Control	1.66007e+06	0	S
Control	1268137	3	S	Control	1268137	1	S
Control	831401	4	S	Control	831401	0	S
Control	1021335	5	G1	Control	1021335	0	G1
Control	1059648	4	G1	Control	1059648	0	G1
Control	1002212	3	G1	Control	1002212	0	G1
Control	1962929	1	G2/M	Control	1962929	1	G2/M
Control	1125108	3	S	Control	1125108	1	S
Control	1077976	2	G1	Control	1077976	1	G1
Control	2080837	1	S	Control	2080837	2	S
Control	1054776	3	S	Control	1054776	0	S
Control	2012310	2	S	Control	2012310	5	S
Control	2097723	1	G2/M	Control	2097723	0	G2/M
Control	1002429	3	S	Control	1002429	0	S
Control	1141618	3	S	Control	1141618	0	S
Control	1152184	4	S	Control	1152184	2	S
Control	1355366	4	S	Control	1355366	0	S
Control	1977332	1	S	Control	1977332	0	S
Control	2121696	3	G2/M	Control	2121696	1	G2/M
Control	1356099	4	S	Control	1356099	0	S
Control	1238147	5	S	Control	1238147	0	S
Control	1416768	5	S	Control	1416768	1	S
Control	1761856	1	S	Control	1761856	1	S
Control	1046303	1	G1	Control	1046303	0	G1
Control	1161949	5	S	Control	1161949	0	S
Control	978841	3	G1	Control	978841	0	G1
Control	1056756	0	G1	Control	1056756	0	G1
Control	1539430	3	S	Control	1539430	0	S
Control	955042	4	S	Control	955042	0	S
Control	2063329	0	G2/M	Control	2063329	3	G2/M
Control	1.89137e+06	2	S	Control	1.89137e+06	0	S
Control	1212676	3	S	Control	1212676	0	S
Control	931263	3	S	Control	931263	0	S
Control	945677	3	G1	Control	945677	0	G1
Control	1065220	3	S	Control	1065220	0	S
Control	1.03516e+06	3	S	Control	1.03516e+06	0	S
Control	2.08434e+06	1	G2/M	Control	2.08434e+06	0	G2/M
Control	1693741	6	S	Control	1693741	1	S
Control	1005655	4	G1	Control	1005655	0	G1
Control	913589	0	G1	Control	913589	0	G1
Control	971415	1	G1	Control	971415	0	G1
Control	977749	6	S	Control	977749	0	S
Control	1312953	3	S	Control	1312953	0	S
Control	1003322	1	S	Control	1003322	0	S
Control	997276	0	G1	Control	997276	0	G1
Control	1394983	3	S	Control	1394983	0	S
Control	1340664	1	S	Control	1340664	0	S
Control	977672	3	S	Control	977672	2	S
Control	1110843	3	S	Control	1110843	0	S
Control	943526	3	S	Control	943526	0	S
Control	2119268	2	S	Control	2119268	1	S
Control	1610436	1	S	Control	1610436	0	S
Control	997174	6	S	Control	997174	0	S
Control	989220	3	G1	Control	989220	0	G1
Control	2079608	0	G2/M	Control	2079608	1	G2/M
Control	977522	3	S	Control	977522	0	S
Control	1310211	0	S	Control	1310211	0	S
Control	816983	0	G1	Control	816983	0	G1
Control	984328	0	S	Control	984328	0	S
Control	2172707	0	G2/M	Control	2172707	0	G2/M
Control	1005900	2	G1	Control	1005900	0	G1
Control	840823	0	S	Control	840823	0	S
Control	1659926	3	S	Control	1659926	0	S
Control	1713545	2	S	Control	1713545	0	S
Control	968190	2	G1	Control	968190	0	G1
Control	984978	1	G1	Control	984978	0	G1
Control	1.04077e+06	3	S	Control	1.04077e+06	0	S
Control	847752	3	S	Control	847752	0	S
Control	1413307	0	S	Control	1413307	0	S
Control	1235890	2	S	Control	1235890	0	S
Control	1244992	0	S	Control	1244992	0	S
Control	1569654	0	S	Control	1569654	0	S
Control	2067473	0	G2/M	Control	2067473	0	G2/M
Control	945047	2	G1	Control	945047	0	G1
Control	1173979	1	S	Control	1173979	0	S
Control	1163765	1	S	Control	1163765	1	S
Control	1865516	1	S	Control	1865516	1	S
Control	1068151	2	S	Control	1068151	0	S
Control	1090112	1	S	Control	1090112	0	S
Control	940859	5	S	Control	940859	0	S
Control	1271112	8	S	Control	1271112	0	S
Control	928139	1	S	Control	928139	0	S
Control	1175018	2	S	Control	1175018	0	S
Control	1759996	0	S	Control	1759996	0	S
Control	1240970	1	G1	Control	1240970	3	G1
Control	1702680	1	G2/M	Control	1702680	1	G2/M
Control	852745	5	S	Control	852745	0	S
Control	1480644	0	S	Control	1480644	0	S
Control	1050084	4	S	Control	1050084	1	S
Control	894379	1	G1	Control	894379	0	G1
Control	1834453	0	S	Control	1834453	0	S
Control	854548	2	G1	Control	854548	1	G1
Control	1095394	3	S	Control	1095394	0	S
Control	837205	0	G1	Control	837205	0	G1
Control	865050	2	G1	Control	865050	0	G1
Control	1315197	1	S	Control	1315197	0	S
Control	999116	1	S	Control	999116	0	S
Control	1644089	0	S	Control	1644089	0	S
Control	854346	0	G1	Control	854346	0	G1
Control	1887218	0	G2/M	Control	1887218	1	G2/M
Control	1500117	0	S	Control	1500117	0	S
Control	1335651	1	S	Control	1335651	1	S
Control	1329803	3	S	Control	1329803	1	S
Control	1701294	0	S	Control	1701294	1	S
Control	1526399	4	S	Control	1526399	1	S
Control	1101673	1	S	Control	1101673	2	S
Control	1055995	4	S	Control	1055995	0	S
Control	903583	1	S	Control	903583	0	S
Control	1933962	0	G2/M	Control	1933962	0	G2/M
Control	1079929	1	S	Control	1079929	0	S
Control	961763	1	S	Control	961763	0	S
Control	1558888	1	S	Control	1558888	0	S
Control	925691	3	S	Control	925691	0	S
Control	870519	2	G1	Control	870519	0	G1
Control	998677	3	S	Control	998677	0	S
Control	1.80643e+06	0	G2/M	Control	1.80643e+06	3	G2/M
Control	809389	3	G1	Control	809389	0	G1
Control	793599	0	S	Control	793599	0	S
Control	1115066	3	S	Control	1115066	0	S
Control	1846067	0	S	Control	1846067	0	S
Control	1087819	2	S	Control	1087819	0	S
Control	1174340	2	S	Control	1174340	0	S
Control	937507	3	S	Control	937507	1	S
Control	896423	5	G1	Control	896423	0	G1
Control	1123278	5	S	Control	1123278	0	S
Control	1451407	4	S	Control	1451407	0	S
Control	1.95275e+06	0	G2/M	Control	1.95275e+06	0	G2/M
Control	1070534	7	S	Control	1070534	1	S
Control	904094	3	G1	Control	904094	0	G1
Control	932751	0	S	Control	932751	0	S
Control	1748090	0	S	Control	1748090	0	S
Control	936148	2	G1	Control	936148	0	G1
Control	1428727	1	S	Control	1428727	0	S
Control	942822	3	S	Control	942822	0	S
Control	1597990	2	S	Control	1597990	0	S
Control	1569117	7	S	Control	1569117	1	S
Control	916145	1	G1	Control	916145	0	G1
Control	1114079	6	S	Control	1114079	1	S
Control	891019	2	S	Control	891019	0	S
Control	876583	2	G1	Control	876583	0	G1
Control	904492	10	S	Control	904492	0	S
Control	867094	1	G1	Control	867094	1	G1
Control	1307635	1	S	Control	1307635	0	S
Control	865235	0	S	Control	865235	0	S
Control	1.92877e+06	3	G2/M	Control	1.92877e+06	4	G2/M
Control	820781	4	G1	Control	820781	0	G1
Control	951988	1	S	Control	951988	0	S
Control	923230	2	S	Control	923230	0	S
Control	924014	6	S	Control	924014	1	S
Control	1076886	4	S	Control	1076886	0	S
Control	1055887	2	S	Control	1055887	0	S
Control	924098	8	S	Control	924098	1	S
Control	938648	0	S	Control	938648	0	S
Control	1312520	2	S	Control	1312520	2	S
Control	1924682	0	G2/M	Control	1924682	1	G2/M
Control	1459380	3	S	Control	1459380	0	S
Control	2027560	1	G2/M	Control	2027560	0	G2/M
Control	855245	3	G1	Control	855245	0	G1
Control	1057145	7	S	Control	1057145	0	S
Control	888491	2	S	Control	888491	0	S
Control	1474875	3	S	Control	1474875	3	S
Control	890105	2	S	Control	890105	0	S
Control	905017	11	S	Control	905017	0	S
Control	937659	1	G1	Control	937659	0	G1
Control	1900008	0	G2/M	Control	1900008	2	G2/M
Control	1002769	6	S	Control	1002769	0	S
Control	865152	5	G1	Control	865152	0	G1
Control	967945	1	G1	Control	967945	0	G1
Control	984541	4	S	Control	984541	0	S
Control	904562	5	S	Control	904562	0	S
Control	2.06075e+06	0	G2/M	Control	2.06075e+06	0	G2/M
Control	2055905	0	G2/M	Control	2055905	0	G2/M
Control	1004851	7	S	Control	1004851	0	S
Control	898529	5	S	Control	898529	0	S
Control	975341	0	S	Control	975341	0	S
Control	1997244	0	S	Control	1997244	0	S
Control	889034	2	G1	Control	889034	0	G1
Control	1938167	1	G2/M	Control	1938167	8	G2/M
Control	1672806	1	S	Control	1672806	0	S
Control	1099587	5	S	Control	1099587	0	S
Control	1948677	2	S	Control	1948677	7	S
Control	906546	6	G1	Control	906546	0	G1
Control	926004	3	S	Control	926004	0	S
Control	911217	2	G1	Control	911217	0	G1
Control	1.94292e+06	4	S	Control	1.94292e+06	6	S
Control	868982	2	S	Control	868982	1	S
Control	1059587	2	S	Control	1059587	0	S
Control	1117724	0	S	Control	1117724	0	S
Control	972295	7	S	Control	972295	0	S
Control	1711757	1	S	Control	1711757	0	S
Control	944160	2	S	Control	944160	0	S
Control	1427693	2	S	Control	1427693	1	S
Control	1994564	1	S	Control	1994564	1	S
Control	973698	3	S	Control	973698	0	S
Control	990675	3	S	Control	990675	2	S
Control	938763	2	S	Control	938763	0	S
Control	1.03197e+06	3	S	Control	1.03197e+06	0	S
Control	1.01397e+06	2	S	Control	1.01397e+06	0	S
Control	979400	2	G1	Control	979400	0	G1
Control	1975768	1	G2/M	Control	1975768	0	G2/M
Control	898237	3	S	Control	898237	0	S
Control	962358	7	G1	Control	962358	0	G1
Control	1005636	3	G1	Control	1005636	0	G1
Control	973232	3	S	Control	973232	0	S
Control	2.04952e+06	0	S	Control	2.04952e+06	0	S
Control	1304689	3	S	Control	1304689	0	S
Control	1647504	3	S	Control	1647504	0	S
Control	996842	3	S	Control	996842	1	S
Control	1803472	1	S	Control	1803472	1	S
Control	1253528	4	S	Control	1253528	1	S
Control	1005046	2	G1	Control	1005046	0	G1
Control	1.67585e+06	1	S	Control	1.67585e+06	1	S
Control	1028402	3	S	Control	1028402	0	S
Control	1838021	1	S	Control	1838021	0	S
Control	979804	3	G1	Control	979804	0	G1
Control	1.74101e+06	3	S	Control	1.74101e+06	1	S
Control	1014653	4	S	Control	1014653	0	S
Control	982303	2	S	Control	982303	1	S
Control	1122389	6	S	Control	1122389	0	S
Control	1034286	1	S	Control	1034286	0	S
Control	1128175	4	S	Control	1128175	0	S
Control	1724516	4	S	Control	1724516	0	S
Control	1383914	2	S	Control	1383914	0	S
Control	2018728	0	S	Control	2018728	1	S
Control	960896	0	S	Control	960896	0	S
Control	1095029	4	S	Control	1095029	0	S
Control	1485668	2	S	Control	1485668	0	S
Control	1490335	2	S	Control	1490335	0	S
Control	1050964	4	S	Control	1050964	1	S
Control	991689	3	S	Control	991689	0	S
Control	2039496	1	G2/M	Control	2039496	0	G2/M
Control	960696	5	G1	Control	960696	0	G1
Control	1079920	5	S	Control	1079920	0	S
Control	1129811	4	S	Control	1129811	0	S
Control	953933	0	S	Control	953933	1	S
Control	1156614	7	S	Control	1156614	0	S
Control	1338489	2	S	Control	1338489	0	S
Control	1348520	2	S	Control	1348520	0	S
Control	1503214	3	S	Control	1503214	0	S
Control	1.98349e+06	1	S	Control	1.98349e+06	0	S
Control	1.40896e+06	3	S	Control	1.40896e+06	0	S
Control	2010828	1	S	Control	2010828	0	S
Control	947605	4	G1	Control	947605	0	G1
Control	1394944	2	S	Control	1394944	0	S
Control	992597	10	S	Control	992597	0	S
Control	1234180	1	S	Control	1234180	1	S
Control	955050	3	S	Control	955050	0	S
Control	1388965	0	S	Control	1388965	1	S
Control	1032819	4	S	Control	1032819	1	S
Control	2.03993e+06	0	S	Control	2.03993e+06	1	S
Control	1072017	8	S	Control	1072017	0	S
Control	1886441	0	S	Control	1886441	0	S
Control	1623142	4	S	Control	1623142	0	S
Control	1095966	5	S	Control	1095966	0	S
Control	1537922	5	S	Control	1537922	0	S
Control	1049878	4	S	Control	1049878	3	S
Control	1333127	3	S	Control	1333127	0	S
Control	1.00282e+06	2	S	Control	1.00282e+06	0	S
Control	968335	7	G1	Control	968335	0	G1
Control	1.01919e+06	4	S	Control	1.01919e+06	0	S
Control	1615823	4	S	Control	1615823	0	S
Control	1.60981e+06	2	S	Control	1.60981e+06	1	S
Control	1886866	1	S	Control	1886866	0	S
Control	1656120	3	S	Control	1656120	0	S
Control	1445253	2	S	Control	1445253	0	S
Control	960463	8	G1	Control	960463	0	G1
Control	1272092	1	S	Control	1272092	1	S
Control	972932	2	G1	Control	972932	0	G1
Control	1044493	1	S	Control	1044493	0	S
Control	1805056	2	S	Control	1805056	1	S
Control	1280877	5	S	Control	1280877	0	S
Control	1201881	8	S	Control	1201881	2	S
Control	1101845	5	S	Control	1101845	1	S
Control	1066032	3	G1	Control	1066032	0	G1
Control	1043497	4	G1	Control	1043497	0	G1
Control	965719	3	G1	Control	965719	0	G1
Control	1703068	2	S	Control	1703068	2	S
Control	1448806	0	S	Control	1448806	0	S
[truncated: 22,023 more rows]

## Sheet: Figure 2
Figure 2b					Figure 2c					Figure 2d					Figure 2e
	Control	APH	ATRi	APH+ATRi		Control	APH	ATRi	APH+ATRi		Control	APH	ATRi	APH+ATRi	Treatment	Total Intensity DAPI	Tel C foci counts	Cell cycle
Average # RPA foci in G1 co-loc with TRF2	0.13	0.24	0.26	0.57	% RPA foci in G1 co-loc with TRF2	64.57	57.83	63.06	56.22	% TRF2 foci in G1 co-loc with RPA	0.43	0.6	1	1.75	Control	251342	2	G1
Average # RPA foci in G1 co-loc with TRF2	0.19	0.25	0.43	0.85	% RPA foci in G1 co-loc with TRF2	63.76	67.08	66.86	50.93	% TRF2 foci in G1 co-loc with RPA	0.62	0.67	1.22	2.47	Control	666590	4	S
Average # RPA foci in G1 co-loc with TRF2	0.15	0.28	0.49	0.99	% RPA foci in G1 co-loc with TRF2	64.38	62.07	66.11	53.99	% TRF2 foci in G1 co-loc with RPA	0.43	0.74	1.43	2.81	Control	287822	0	G1
															Control	799716	3	G2/M
															Control	513700	4	S
															Control	490159	3	S
															Control	675652	7	S
															Control	797177	3	G2/M
															Control	399902	1	G1
															Control	816545	2	G2/M
															Control	651543	9	S
															Control	398146	0	G1
															Control	416494	5	S
															Control	407122	1	G1
															Control	856436	2	G2/M
															Control	351606	4	G1
															Control	486829	5	S
															Control	406804	1	G1
															Control	781095	12	G2/M
															Control	399002	2	G1
															Control	388412	1	G1
															Control	394239	6	G1
															Control	737460	14	S
															Control	829654	16	G2/M
															Control	373570	2	G1
															Control	397761	4	G1
															Control	768601	3	S
															Control	394044	4	G1
															Control	706940	2	S
															Control	356611	7	G1
															Control	796402	3	G2/M
															Control	367125	4	G1
															Control	854479	2	G2/M
															Control	760354	15	S
															Control	818843	11	G2/M
															Control	384518	0	G1
															Control	823774	3	G2/M
															Control	399147	3	G1
															Control	391298	2	G1
															Control	754039	10	S
															Control	730301	3	S
															Control	832682	2	G2/M
															Control	380936	0	G1
															Control	387190	2	G1
															Control	859604	4	G2/M
															Control	769075	9	S
															Control	408666	3	G1
															Control	755852	3	S
															Control	701550	3	S
															Control	399824	1	G1
															Control	828633	1	G2/M
															Control	415309	2	G1
															Control	390092	0	G1
															Control	417143	2	G1
															Control	712901	10	S
															Control	844663	0	G2/M
															Control	788323	6	G2/M
															Control	825177	4	G2/M
															Control	881440	4	G2/M
															Control	419971	3	G1
															Control	423577	5	G1
															Control	372428	8	G1
															Control	880450	5	G2/M
															Control	823875	9	G2/M
															Control	492955	4	S
															Control	744537	11	S
															Control	407183	0	G1
															Control	419555	2	G1
															Control	965264	1	G2/M
															Control	387223	9	G1
															Control	418169	3	G1
															Control	788054	5	G2/M
															Control	471501	1	S
															Control	437939	3	G1
															Control	827291	1	G2/M
															Control	418911	3	G1
															Control	450323	0	G1
															Control	877647	5	G2/M
															Control	436825	0	G1
															Control	384722	7	G1
															Control	412354	4	G1
															Control	887004	4	G2/M
															Control	703217	8	S
															Control	425692	1	G1
															Control	637156	8	S
															Control	385662	6	G1
															Control	404619	0	G1
															Control	505335	1	S
															Control	806209	7	G2/M
															Control	877963	5	G2/M
															Control	441922	1	G1
															Control	415236	10	G1
															Control	864535	8	G2/M
															Control	387625	13	G1
															Control	512454	7	S
															Control	880483	7	G2/M
															Control	770983	23	G2/M
															Control	413364	2	G1
															Control	433695	2	G1
															Control	369771	5	G1
															Control	433624	7	G1
															Control	579792	6	S
															Control	421786	3	G1
															Control	866986	11	G2/M
															Control	433756	3	G1
															Control	660955	7	S
															Control	400486	7	G1
															Control	486076	7	S
															Control	390429	2	G1
															Control	570392	0	S
															Control	928159	9	G2/M
															Control	451644	2	S
															Control	579675	1	S
															Control	389061	7	G1
															Control	855725	12	G2/M
															Control	694551	8	S
															Control	439475	10	G1
															Control	416741	1	G1
															Control	871443	8	G2/M
															Control	872618	7	G2/M
															Control	404845	4	G1
															Control	455318	1	G1
															Control	702086	4	S
															Control	667835	1	S
															Control	422379	7	G1
															Control	605369	11	S
															Control	905554	7	G2/M
															Control	481483	5	S
															Control	423207	2	G1
															Control	412117	2	G1
															Control	818356	4	G2/M
															Control	865440	13	G2/M
															Control	446660	6	S
															Control	530104	12	S
															Control	418787	5	G1
															Control	785196	5	G2/M
															Control	779172	6	G2/M
															Control	837463	12	S
															Control	864827	10	G2/M
															Control	421815	2	G1
															Control	472130	4	S
															Control	881498	13	G2/M
															Control	892924	1	G2/M
															Control	433523	3	G1
															Control	549876	9	S
															Control	389431	9	G1
															Control	379469	13	G1
															Control	417226	8	G1
															Control	424300	5	G1
															Control	873785	7	G2/M
															Control	838409	10	G2/M
															Control	394973	13	G1
															Control	450405	5	S
															Control	767979	5	S
															Control	854474	13	G2/M
															Control	831487	15	G2/M
															Control	887038	12	G2/M
															Control	857183	13	G2/M
															Control	756321	4	S
															Control	446859	10	S
															Control	794638	18	G2/M
															Control	874638	20	G2/M
															Control	453606	4	G1
															Control	779870	8	G2/M
															Control	526074	13	S
															Control	370174	15	G1
															Control	423240	6	G1
															Control	416650	6	G1
															Control	492848	12	S
															Control	845973	16	G2/M
															Control	422857	6	G1
															Control	837730	9	G2/M
															Control	371564	4	G1
															Control	423702	9	G1
															Control	661342	16	S
															Control	404980	5	G1
															Control	409025	7	G1
															Control	562337	12	S
															Control	423545	4	G1
															Control	757397	7	S
															Control	411579	12	G1
															Control	391201	3	G1
															Control	798830	10	G2/M
															Control	457932	8	S
															Control	847560	11	G2/M
															Control	872089	10	G2/M
															Control	638165	11	S
															Control	382934	18	G1
															Control	413322	2	G1
															Control	829386	6	G2/M
															Control	852932	14	G2/M
															Control	269472	5	G1
															Control	402073	20	G1
															Control	616943	14	S
															Control	528432	12	S
															Control	857272	14	G2/M
															Control	948642	4	G2/M
															Control	426226	3	G1
															Control	393394	3	G1
															Control	782239	19	G2/M
															Control	537719	12	S
															Control	838085	16	G2/M
															Control	393370	0	G1
															Control	423068	5	S
															Control	493397	15	S
															Control	874688	14	G2/M
															Control	789223	8	G2/M
															Control	421268	7	G1
															Control	395793	4	G1
															Control	842431	10	G2/M
															Control	427523	2	G1
															Control	915465	5	G2/M
															Control	453728	10	S
															Control	422130	8	G1
															Control	407361	15	S
															Control	684818	20	S
															Control	426171	5	G1
															Control	778813	7	G2/M
															Control	846317	19	G2/M
															Control	837822	9	G2/M
															Control	392130	6	G1
															Control	806213	13	G2/M
															Control	439547	13	S
															Control	427307	4	G1
															Control	335335	9	G1
															Control	410331	11	G1
															Control	889154	18	G2/M
															Control	468658	12	S
															Control	663815	8	S
															Control	829115	15	G2/M
															Control	941435	19	G2/M
															Control	388913	11	S
															Control	688301	20	S
															Control	412837	13	S
															Control	405048	11	G1
															Control	837821	10	G2/M
															Control	400125	7	G1
															Control	720149	10	S
															Control	413211	9	G1
															Control	411521	5	S
															Control	481043	11	S
															Control	417998	9	S
															Control	657819	12	S
															Control	397600	5	G1
															Control	742551	12	S
															Control	412721	7	G1
															Control	837058	20	G2/M
															Control	349318	6	G1
															Control	407311	14	G1
															Control	418042	0	G1
															Control	823688	29	G2/M
															Control	867655	18	G2/M
															Control	485408	12	S
															Control	398243	9	G1
															Control	410164	5	G1
															Control	481396	6	S
															Control	448663	11	S
															Control	415397	2	G1
															Control	849772	14	G2/M
															Control	727815	24	S
															Control	591728	18	S
															Control	722969	27	S
															Control	385931	4	G1
															Control	478823	19	S
															Control	787859	28	G2/M
															Control	772073	24	G2/M
															Control	869728	15	G2/M
															Control	815035	10	G2/M
															Control	418358	12	S
															Control	771620	25	G2/M
															Control	853651	11	G2/M
															Control	499035	16	S
															Control	381916	6	G1
															Control	408149	4	S
															Control	363616	9	S
															Control	807685	6	G2/M
															Control	437883	8	S
															Control	768953	7	S
															Control	494785	5	S
															Control	682520	5	S
															Control	398830	0	G1
															Control	610734	5	S
															Control	385400	2	G1
															Control	399372	3	G1
															Control	338093	2	G1
															Control	545559	9	S
															Control	372653	2	G1
															Control	872690	20	G2/M
															Control	490662	4	S
															Control	398282	3	G1
															Control	381191	3	G1
															Control	477087	5	S
															Control	358987	4	S
															Control	783805	4	G2/M
															Control	340446	2	G1
															Control	777391	11	G2/M
															Control	275683	2	G1
															Control	345651	0	G1
															Control	439999	4	G1
															Control	381844	2	G1
															Control	814685	2	G2/M
															Control	530597	0	S
															Control	233075	1	G1
															Control	806258	0	G2/M
															Control	648709	2	S
															Control	384212	0	G1
															Control	793452	4	G2/M
															Control	383928	0	G1
															Control	363938	1	G1
															Control	354390	0	G1
															Control	581037	2	S
															Control	808325	1	G2/M
															Control	353368	0	G1
															Control	391945	1	G1
															Control	562815	3	S
															Control	729108	14	S
															Control	604462	2	S
															Control	808296	1	G2/M
															Control	363877	3	G1
															Control	767743	2	S
															Control	418646	0	G1
															Control	772853	3	G2/M
															Control	475080	1	S
															Control	828708	0	G2/M
															Control	752355	1	S
															Control	742997	3	S
															Control	398945	0	G1
															Control	592992	4	S
															Control	646651	4	S
															Control	864186	1	G2/M
															Control	843367	2	G2/M
															Control	407898	0	G1
															Control	682674	3	S
															Control	398715	1	G1
															Control	601619	5	S
															Control	390756	2	G1
															Control	590360	9	S
															Control	565145	5	S
															Control	768304	3	S
															Control	689244	1	S
															Control	686501	0	S
															Control	765222	1	S
															Control	391494	3	G1
															Control	801633	3	G2/M
															Control	793431	2	G2/M
															Control	413847	2	G1
															Control	412049	0	G1
															Control	411728	4	G1
															Control	480302	6	S
															Control	449524	2	S
															Control	412351	1	G1
															Control	402004	3	G1
															Control	920798	0	G2/M
															Control	752312	7	S
															Control	395708	1	G1
															Control	834456	4	G2/M
															Control	364498	2	G1
															Control	416183	0	G1
															Control	410826	0	G1
															Control	849969	0	G2/M
															Control	653713	1	S
															Control	393607	2	G1
															Control	393754	0	G1
															Control	748289	3	S
															Control	417697	1	G1
															Control	923062	0	G2/M
															Control	809764	8	G2/M
															Control	391700	6	G1
															Control	398753	2	G1
															Control	458502	3	S
															Control	359401	11	G1
															Control	727096	1	S
															Control	380559	6	G1
															Control	480859	3	S
															Control	399271	2	G1
															Control	677619	3	S
															Control	801245	3	G2/M
															Control	529742	3	S
															Control	483385	2	S
															Control	462315	9	G1
															Control	397568	2	G1
															Control	427645	4	G1
															Control	549782	1	S
															Control	435933	1	S
															Control	346348	3	S
															Control	504990	4	S
															Control	379813	3	G1
															Control	525306	2	S
															Control	841362	14	G2/M
															Control	376112	1	G1
															Control	798665	5	G2/M
															Control	408350	5	G1
															Control	431928	0	G1
															Control	426337	0	G1
															Control	634183	1	S
															Control	514300	3	S
															Control	427667	4	G1
															Control	402598	0	G1
															Control	627401	1	S
															Control	818198	5	G2/M
															Control	568587	7	S
															Control	654863	1	S
															Control	437452	6	G1
															Control	384192	2	G1
															Control	594030	2	S
															Control	870339	3	G2/M
															Control	409935	4	G1
															Control	501136	7	S
															Control	413808	2	G1
															Control	420921	3	G1
															Control	405121	0	G1
															Control	772281	1	G2/M
															Control	431330	3	S
															Control	693964	2	S
															Control	768937	3	S
															Control	409190	5	G1
															Control	398659	5	G1
															Control	868826	5	G2/M
															Control	594121	2	S
															Control	400351	5	G1
															Control	874787	4	G2/M
															Control	427589	1	G1
															Control	383675	5	G1
															Control	571711	9	S
															Control	900125	4	G2/M
															Control	863406	5	G2/M
															Control	431392	2	G1
															Control	810145	9	G2/M
															Control	964741	2	G2/M
															Control	360851	7	S
															Control	686088	6	S
															Control	823328	6	G2/M
															Control	421363	5	G1
															Control	382219	2	G1
															Control	409844	6	G1
															Control	433736	8	G1
															Control	687769	11	S
															Control	423617	5	G1
															Control	405840	8	G1
															Control	443654	6	G1
															Control	414967	4	G1
															Control	886216	8	G2/M
															Control	913465	2	G2/M
															Control	435675	6	G1
															Control	444315	8	S
															Control	407834	7	G1
															Control	887515	5	G2/M
															Control	372152	11	G1
															Control	708074	10	S
															Control	421575	4	S
															Control	420494	2	G1
															Control	434189	7	G1
															Control	679235	11	S
															Control	852006	5	G2/M
															Control	458279	8	S
															Control	420919	4	G1
															Control	419399	2	G1
															Control	433539	6	G1
															Control	437744	1	G1
															Control	432358	9	G1
															Control	876172	5	G2/M
															Control	417244	3	G1
															Control	442044	5	G1
															Control	441898	0	G1
															Control	909842	15	G2/M
															Control	433743	1	G1
															Control	411432	7	G1
															Control	418678	2	G1
															Control	427625	3	G1
															Control	837607	8	G2/M
															Control	566310	4	S
															Control	416564	1	G1
															Control	831412	8	G2/M
															Control	439184	6	G1
															Control	841050	10	G2/M
															Control	430609	7	G1
															Control	430812	4	G1
															Control	411789	7	G1
															Control	897682	5	G2/M
															Control	436984	0	G1
															Control	447598	2	S
															Control	432288	7	G1
															Control	261929	3	G1
															Control	428857	3	G1
															Control	546085	9	S
															Control	415156	6	G1
															Control	430473	0	G1
															Control	432928	5	G1
															Control	595559	7	S
															Control	334480	3	G1
															Control	432582	3	G1
															Control	840831	8	G2/M
															Control	906003	32	G2/M
															Control	435553	1	G1
															Control	469395	0	G1
															Control	818348	5	G2/M
															Control	415890	9	G1
															Control	403071	6	G1
															Control	889759	9	G2/M
															Control	428120	5	G1
															Control	478966	7	S
															Control	460173	5	G1
															Control	487193	5	S
															Control	874194	25	G2/M
															Control	409784	0	G1
															Control	459410	7	S
															Control	806055	11	G2/M
															Control	438248	5	G1
															Control	421850	7	G1
															Control	396244	7	G1
															Control	910746	12	G2/M
															Control	397251	9	G1
															Control	445269	7	G1
															Control	242885	2	G1
															Control	416149	6	G1
															Control	417204	2	G1
															Control	427723	5	G1
															Control	412942	13	G1
															Control	804858	8	G2/M
															Control	540214	3	S
															Control	415702	9	G1
															Control	843822	11	G2/M
															Control	587279	9	S
															Control	438906	4	G1
															Control	411697	12	G1
															Control	890149	8	G2/M
															Control	421617	8	G1
															Control	842486	5	G2/M
															Control	436046	3	G1
															Control	727350	12	S
															Control	426782	3	G1
															Control	876830	10	G2/M
															Control	472205	4	S
															Control	889873	25	G2/M
															Control	910312	12	G2/M
															Control	476758	4	S
															Control	424694	4	G1
															Control	427567	15	G1
															Control	436455	3	G1
															Control	442356	3	G1
															Control	664697	8	S
															Control	422720	6	G1
															Control	411858	9	G1
															Control	443087	4	G1
															Control	889973	33	G2/M
															Control	382998	27	G1
															Control	558638	13	S
															Control	874498	32	G2/M
															Control	430495	17	S
															Control	873439	13	G2/M
															Control	876853	33	G2/M
															Control	432522	13	G1
															Control	420331	11	G1
															Control	680535	14	S
															Control	414443	17	G1
															Control	831728	7	G2/M
															Control	522556	3	G1
															Control	808840	11	G2/M
															Control	420818	7	G1
															Control	817520	14	G2/M
															Control	828802	17	G2/M
															Control	410647	9	G1
															Control	880594	26	G2/M
															Control	468867	1	G1
															Control	412625	4	G1
															Control	464895	1	G1
															Control	835412	10	G2/M
															Control	403078	7	G1
															Control	413185	6	G1
															Control	713686	17	S
															Control	842450	11	G2/M
															Control	882155	17	G2/M
															Control	893405	7	G2/M
															Control	500558	21	S
															Control	833170	13	G2/M
															Control	411223	17	G1
															Control	416593	4	G1
															Control	539842	18	S
															Control	412754	8	G1
															Control	432828	0	G1
															Control	418825	8	G1
															Control	571100	10	S
															Control	400189	5	G1
															Control	429356	1	G1
															Control	395731	2	G1
															Control	426319	10	G1
															Control	802632	17	G2/M
															Control	591333	22	S
															Control	884542	10	G2/M
															Control	630757	11	S
															Control	830416	6	G2/M
															Control	829674	27	G2/M
															Control	566007	9	S
															Control	875084	20	G2/M
															Control	367987	4	G1
															Control	408697	11	G1
															Control	460877	1	G1
															Control	407105	8	G1
															Control	403654	9	G1
															Control	796649	15	G2/M
															Control	423565	7	G1
															Control	845383	13	G2/M
															Control	672844	12	S
															Control	856054	14	G2/M
															Control	867436	10	G2/M
															Control	416306	10	G1
															Control	424518	7	G1
															Control	383500	8	G1
															Control	388393	9	G1
															Control	474294	13	S
															Control	466326	11	S
															Control	846086	13	G2/M
															Control	877303	5	G2/M
															Control	402588	9	G1
															Control	404937	15	G1
															Control	384505	4	G1
															Control	723136	21	S
															Control	390294	8	G1
															Control	837283	18	G2/M
															Control	677879	25	S
															Control	526822	17	S
															Control	318886	10	G1
															Control	850305	16	G2/M
															Control	641621	5	S
															Control	403296	11	G1
															Control	454365	15	S
															Control	842457	11	G2/M
															Control	310775	9	G1
															Control	808606	15	G2/M
															Control	415858	3	G1
															Control	450868	13	S
															Control	311227	11	G1
															Control	838461	12	G2/M
															Control	438433	13	S
															Control	810045	12	G2/M
															Control	497218	6	S
															Control	841664	10	G2/M
															Control	940873	2	G2/M
															Control	315944	9	G1
															Control	724737	12	S
															Control	766869	7	S
															Control	409904	0	G1
															Control	487403	6	S
															Control	568231	6	S
															Control	865778	17	G2/M
															Control	802947	9	G2/M
															Control	674262	8	S
															Control	334506	3	G1
															Control	374555	2	G1
															Control	813657	11	G2/M
															Control	833460	5	G2/M
															Control	403792	17	S
															Control	415054	7	G1
															Control	436395	9	S
															Control	408363	5	G1
															Control	693536	9	S
															Control	392510	7	G1
															Control	662938	12	S
															Control	769621	12	S
															Control	383127	8	G1
															Control	576824	4	S
															Control	796035	14	G2/M
															Control	394838	1	G1
															Control	430611	3	S
															Control	470530	1	S
															Control	799955	3	G2/M
															Control	415770	5	S
															Control	397124	2	G1
															Control	794881	6	G2/M
															Control	568950	4	S
															Control	781218	7	G2/M
															Control	753630	2	S
															Control	855016	1	G2/M
															Control	844807	2	G2/M
															Control	405622	9	G1
															Control	628252	2	S
															Control	379178	1	G1
															Control	425093	0	S
															Control	397108	0	G1
															Control	657341	6	S
															Control	399731	0	G1
															Control	445517	2	G1
															Control	482564	6	S
															Control	383437	6	G1
															Control	397635	0	G1
															Control	889264	4	G2/M
															Control	364681	1	S
															Control	875031	3	G2/M
															Control	543062	6	S
															Control	370384	2	S
															Control	776922	7	G2/M
															Control	851582	1	G2/M
															Control	801476	6	G2/M
															Control	432136	1	G1
															Control	427855	1	G1
															Control	423987	1	G1
															Control	387335	4	G1
															Control	392098	2	S
															Control	911201	2	G2/M
															Control	903064	1	G2/M
															Control	470830	1	S
															Control	895736	7	G2/M
															Control	863123	7	G2/M
															Control	785704	8	G2/M
															Control	791059	4	G2/M
															Control	872369	6	G2/M
															Control	996864	1	G2/M
															Control	887538	0	G2/M
															Control	884152	2	G2/M
															Control	423586	4	G1
															Control	415085	0	G1
															Control	452911	1	S
															Control	873252	5	G2/M
															Control	837115	3	G2/M
															Control	413710	0	G1
															Control	834927	8	G2/M
															Control	605373	1	S
															Control	411045	1	G1
															Control	412335	0	G1
															Control	436976	0	G1
															Control	432166	0	G1
															Control	420321	0	G1
															Control	841594	1	G2/M
															Control	429422	0	G1
															Control	422841	2	G1
															Control	727124	4	S
															Control	431155	0	G1
															Control	427087	1	G1
															Control	897147	2	G2/M
															Control	437359	3	G1
															Control	908102	7	G2/M
															Control	871256	2	G2/M
															Control	795595	3	G2/M
															Control	825429	5	G2/M
															Control	434537	1	G1
															Control	919842	6	G2/M
															Control	421259	7	S
															Control	419086	1	G1
															Control	882189	2	G2/M
															Control	531140	5	G1
															Control	571372	2	S
															Control	833756	3	G2/M
															Control	892751	4	G2/M
															Control	434052	2	G1
															Control	404239	0	G1
															Control	439903	3	G1
															Control	832288	5	G2/M
															Control	415777	2	S
															Control	897848	0	G2/M
															Control	456465	0	S
															Control	620151	7	S
															Control	445454	1	G1
															Control	435240	4	G1
															Control	574785	7	S
															Control	815999	9	G2/M
															Control	449135	0	G1
															Control	418862	4	G1
															Control	444290	0	G1
															Control	535681	5	S
															Control	454266	2	G1
															Control	591829	14	S
															Control	899132	9	G2/M
															Control	908191	3	G2/M
															Control	451987	1	G1
															Control	740416	7	S
															Control	453947	10	G1
															Control	892874	7	G2/M
															Control	815743	8	G2/M
															Control	840340	7	G2/M
															Control	706518	3	S
															Control	911754	4	G2/M
															Control	822845	9	G2/M
															Control	887723	17	G2/M
															Control	903324	5	G2/M
															Control	447401	8	G1
															Control	936746	3	G2/M
															Control	438450	6	G1
															Control	461027	1	S
															Control	438711	11	G1
															Control	903785	16	G2/M
															Control	911772	6	G2/M
															Control	811431	15	G2/M
															Control	878537	11	G2/M
															Control	902767	7	G2/M
															Control	598645	7	S
															Control	935813	11	G2/M
															Control	442391	9	S
															Control	873935	10	G2/M
															Control	1.00792e+06	5	G2/M
															Control	893961	12	G2/M
															Control	925841	6	G2/M
															Control	437045	11	G1
															Control	516160	9	S
															Control	441890	2	G1
															Control	439115	4	G1
															Control	636741	13	S
															Control	422820	16	G1
															Control	690127	5	S
															Control	953853	8	G2/M
															Control	428630	6	G1
															Control	399059	5	G1
															Control	640345	14	S
															Control	480039	4	S
															Control	611706	11	S
															Control	426882	3	G1
															Control	429864	10	G1
															Control	671746	9	S
															Control	418561	9	G1
															Control	895776	17	G2/M
															Control	486605	4	S
															Control	424976	11	G1
															Control	503298	15	S
															Control	418242	13	G1
															Control	756733	5	S
															Control	419613	9	G1
															Control	689939	11	S
															Control	414312	0	S
															Control	486033	14	S
															Control	572325	8	S
															Control	646986	6	S
															Control	426900	10	S
															Control	726230	6	S
															Control	595677	2	S
															Control	726589	13	S
															Control	771784	12	G2/M
															Control	574956	9	S
															Control	457703	12	G1
															Control	406122	14	G1
															Control	428547	4	G1
															Control	441012	3	G1
															Control	441953	7	G1
															Control	423999	9	G1
															Control	631667	7	S
															Control	420900	10	G1
															Control	704546	15	S
															Control	419482	9	G1
															Control	462194	8	S
															Control	425853	5	G1
															Control	494855	12	S
															Control	883337	14	G2/M
															Control	447271	7	S
															Control	443420	12	G1
															Control	461618	6	G1
															Control	532862	10	S
															Control	554012	12	S
															Control	423461	7	G1
															Control	423891	6	G1
															Control	821528	10	G2/M
															Control	847534	24	G2/M
															Control	544983	22	S
															Control	481415	13	S
															Control	407750	5	G1
															Control	440921	9	G1
															Control	450403	9	G1
															Control	473837	13	G1
															Control	438587	4	G1
															Control	413025	8	S
															Control	873328	11	G2/M
															Control	455198	7	G1
															Control	432655	8	G1
															Control	420106	1	G1
															Control	436439	3	G1
															Control	435671	2	G1
															Control	586849	9	S
															Control	407218	8	G1
															Control	394694	6	G1
															Control	438186	5	G1
															Control	466796	8	G1
															Control	422865	11	G1
															Control	433009	5	G1
															Control	540958	8	S
															Control	446781	15	G1
															Control	449596	12	G1
															Control	840145	12	G2/M
															Control	417300	7	G1
															Control	412082	9	G1
															Control	683401	9	S
															Control	544872	27	S
															Control	649963	19	S
															Control	886062	12	G2/M
															Control	624116	7	S
															Control	666242	16	S
															Control	875851	12	G2/M
															Control	600209	11	S
															Control	873944	4	G2/M
															Control	436955	3	G1
															Control	816024	12	G2/M
															Control	412772	5	G1
															Control	780603	15	G2/M
															Control	841085	6	G2/M
															Control	745351	17	S
															Control	408390	0	S
															Control	578565	11	S
															Control	815973	22	G2/M
															Control	425136	22	S
															Control	585434	17	S
															Control	410584	16	G1
															Control	907183	9	G2/M
															Control	419523	5	G1
															Control	824004	16	G2/M
															Control	835831	9	G2/M
															Control	888360	11	G2/M
															Control	802734	8	G2/M
															Control	904816	15	G2/M
															Control	436236	5	S
															Control	490865	7	S
															Control	891603	4	G2/M
															Control	461450	6	S
															Control	455702	10	S
															Control	427689	6	G1
															Control	709913	12	S
															Control	842474	6	G2/M
															Control	555196	10	S
															Control	383983	8	G1
															Control	846326	12	G2/M
															Control	617401	9	S
															Control	614836	18	S
															Control	307607	9	S
															Control	724644	11	S
															Control	536275	7	S
															Control	413083	0	G1
															Control	881338	4	G2/M
															Control	816499	14	G2/M
															Control	892066	4	G2/M
															Control	435282	9	G1
															Control	854566	22	G2/M
															Control	393688	8	G1
															Control	525965	8	S
															Control	428977	0	G1
															Control	416321	6	S
															Control	655452	7	S
															Control	450164	6	S
															Control	895869	6	G2/M
															Control	486125	3	S
															Control	409589	1	G1
															Control	865119	15	G2/M
															Control	864766	3	G2/M
															Control	414154	3	G1
															Control	252683	4	G1
															Control	420401	6	G1
															Control	321921	10	S
															Control	427484	3	G1
															Control	409347	6	G1
															Control	538285	11	S
															Control	734295	2	S
															Control	419166	6	G1
															Control	641673	3	S
															Control	393723	0	G1
															Control	706003	2	S
															Control	416584	3	G1
															Control	385444	9	G1
															Control	832840	11	G2/M
															Control	349062	6	S
															Control	416942	4	G1
															Control	403425	1	G1
															Control	266158	2	G1
															Control	850562	4	G2/M
															Control	612540	7	S
															Control	521478	4	S
															Control	397019	1	G1
															Control	398152	10	G1
															Control	783265	4	G2/M
															Control	382537	1	S
															Control	402022	1	G1
															Control	842711	3	G2/M
															Control	391675	3	G1
															Control	604992	3	S
															Control	377731	2	G1
															Control	420668	2	G1
															Control	373880	3	G1
															Control	372134	0	G1
															Control	293520	2	G1
															Control	353861	1	G1
															Control	710926	0	S
															Control	352647	0	G1
															Control	653077	3	S
															Control	573607	5	S
															Control	685163	6	S
															Control	840313	0	G2/M
															Control	788129	2	G2/M
															Control	725019	6	S
															Control	662581	1	S
															Control	780305	2	G2/M
															Control	825220	2	G2/M
															Control	744731	1	S
															Control	819600	1	G2/M
															Control	863135	3	G2/M
															Control	805016	1	G2/M
															Control	349487	1	G1
															Control	801663	2	G2/M
															Control	394351	0	G1
															Control	352463	1	G1
															Control	408502	0	G1
															Control	679596	5	S
															Control	688489	4	S
															Control	819612	2	G2/M
															Control	847719	1	G2/M
															Control	789797	0	G2/M
															Control	782330	4	G2/M
															Control	389479	0	G1
															Control	362081	3	S
															Control	840389	1	G2/M
															Control	657455	4	S
															Control	400567	1	G1
															Control	539243	4	S
															Control	426708	1	S
															Control	735238	3	S
															Control	396595	2	G1
															Control	410105	2	G1
															Control	847469	2	G2/M
															Control	610276	1	S
															Control	365338	6	S
															Control	391768	1	G1
															Control	385818	0	G1
															Control	467935	4	S
															Control	657610	3	S
															Control	713583	3	S
															Control	400625	0	G1
															Control	622657	4	S
															Control	722691	1	S
															Control	385701	0	G1
															Control	706216	5	S
															Control	432502	6	S
															Control	399889	1	G1
															Control	359905	2	G1
															Control	844601	5	G2/M
															Control	822099	1	G2/M
															Control	395178	0	G1
															Control	675721	1	S
															Control	603315	5	S
															Control	650727	3	S
															Control	697751	9	S
															Control	432777	0	G1
															Control	784342	1	G2/M
															Control	587520	7	S
															Control	627202	0	S
															Control	482368	4	S
															Control	722387	0	S
															Control	364594	9	G1
															Control	430906	0	G1
															Control	457086	5	S
															Control	436152	0	S
															Control	394002	3	G1
															Control	403793	5	G1
															Control	555629	10	S
															Control	789955	5	G2/M
															Control	841283	6	G2/M
															Control	391687	3	G1
															Control	816627	10	G2/M
															Control	761341	6	S
															Control	403806	4	G1
															Control	409972	4	G1
															Control	501492	6	S
															Control	699031	2	S
															Control	431641	2	S
															Control	637594	5	S
															Control	667811	6	S
															Control	383885	5	G1
															Control	470797	5	S
															Control	434545	11	S
															Control	414366	3	G1
															Control	388238	5	G1
															Control	425629	6	S
															Control	752013	2	S
															Control	610928	2	S
															Control	403869	4	G1
															Control	475761	7	S
															Control	862468	3	G2/M
															Control	676000	3	S
															Control	400877	2	G1
															Control	977497	3	G2/M
															Control	452643	0	S
															Control	383459	3	G1
															Control	473520	6	S
															Control	444582	2	S
															Control	400528	1	G1
															Control	427584	10	G1
															Control	444607	5	S
															Control	416232	4	G1
															Control	455578	8	S
															Control	459809	9	S
															Control	727082	1	S
															Control	626264	1	S
															Control	402569	2	G1
															Control	870982	10	G2/M
															Control	518325	0	S
															Control	425982	1	G1
															Control	871350	7	G2/M
															Control	441712	7	S
															Control	400300	5	G1
															Control	434324	3	S
															Control	410754	6	G1
															Control	426877	4	G1
															Control	558126	2	S
															Control	415473	8	G1
															Control	402519	5	G1
															Control	619619	2	S
															Control	882748	8	G2/M
															Control	593668	5	S
															Control	416108	5	G1
															Control	955193	0	G2/M
															Control	848966	13	G2/M
															Control	420579	3	S
															Control	433684	0	G1
															Control	411946	10	G1
															Control	887890	8	G2/M
															Control	428307	2	G1
															Control	413268	11	G1
															Control	432591	0	G1
															Control	903158	8	G2/M
															Control	714185	7	S
															Control	425267	2	G1
															Control	694952	0	S
															Control	427757	5	G1
															Control	908546	14	G2/M
															Control	420325	10	G1
															Control	420726	4	G1
															Control	424814	2	G1
															Control	431838	11	G1
															Control	421122	3	G1
															Control	821933	5	G2/M
															Control	399415	5	G1
															Control	912241	4	G2/M
															Control	911574	13	G2/M
															Control	529101	10	S
															Control	443337	2	G1
															Control	423807	4	G1
															Control	477433	15	S
															Control	787849	9	G2/M
															Control	403646	3	G1
															Control	444029	0	G1
															Control	413912	12	S
															Control	417238	3	G1
															Control	883921	13	G2/M
															Control	872802	20	G2/M
															Control	416043	8	G1
															Control	405360	5	G1
															Control	409827	5	G1
															Control	868747	8	G2/M
															Control	411763	1	G1
															Control	860754	9	G2/M
															Control	417737	7	G1
															Control	388399	8	G1
															Control	422711	10	S
															Control	922924	8	G2/M
															Control	419842	12	G1
															Control	414177	2	S
															Control	878712	6	G2/M
															Control	401789	10	G1
															Control	421283	4	G1
															Control	490744	8	S
															Control	401437	8	G1
															Control	807221	21	G2/M
															Control	554602	5	S
															Control	405645	14	G1
															Control	409340	10	G1
															Control	886172	12	G2/M
															Control	408196	9	G1
															Control	477321	4	S
															Control	410215	12	G1
															Control	883541	4	G2/M
															Control	808422	8	G2/M
															Control	471617	3	S
															Control	926053	12	G2/M
															Control	830401	20	G2/M
															Control	418321	8	G1
															Control	513299	9	S
															Control	404866	10	G1
															Control	458860	4	S
															Control	527119	10	S
															Control	840011	5	G2/M
															Control	486074	17	S
															Control	899836	6	G2/M
															Control	855719	20	G2/M
															Control	790685	7	G2/M
															Control	440429	10	S
															Control	471632	6	S
															Control	586291	15	S
															Control	730753	9	S
															Control	672709	7	S
															Control	457610	7	S
															Control	834628	4	G2/M
															Control	803313	2	G2/M
															Control	450955	9	S
															Control	487449	6	S
															Control	793331	8	G2/M
															Control	405353	7	S
															Control	394789	9	G1
															Control	531914	5	S
															Control	739636	6	S
															Control	408269	28	G1
															Control	455600	8	S
															Control	418622	8	S
															Control	725620	15	S
															Control	367714	1	G1
															Control	616891	6	S
															Control	683922	9	S
															Control	851323	9	G2/M
															Control	395587	8	G1
															Control	771657	3	G2/M
															Control	673810	6	S
															Control	429369	1	S
															Control	363853	2	G1
															Control	727492	3	S
															Control	441614	7	S
															Control	351109	0	G1
															Control	312878	2	G1
															Control	696965	3	S
															Control	401205	0	G1
															Control	748905	3	S
															Control	824095	14	G2/M
															Control	817696	10	G2/M
															Control	788130	11	G2/M
															Control	558729	4	S
															Control	386700	1	G1
															Control	805438	9	G2/M
															Control	704061	6	S
															Control	791105	8	G2/M
															Control	515153	9	S
															Control	787827	11	G2/M
															Control	549085	1	S
															Control	814528	8	G2/M
															Control	388598	3	G1
															Control	309990	3	G1
															Control	460966	3	S
															Control	796846	9	G2/M
															Control	363023	2	G1
															Control	298703	3	G1
															Control	276329	3	G1
															Control	451037	3	S
															Control	764109	2	S
															Control	580558	3	S
															Control	469999	0	S
															Control	631050	5	S
															Control	629998	7	S
															Control	835977	1	G2/M
															Control	714621	4	S
															Control	524889	0	S
															Control	524071	3	S
															Control	370207	1	G1
															Control	358999	5	G1
															Control	452860	9	S
															Control	617190	8	S
															Control	655085	2	S
															Control	358583	1	G1
															Control	364754	5	G1
															Control	539395	6	S
															Control	431729	6	S
															Control	613933	3	S
															Control	323578	1	G1
															Control	330890	4	G1
															Control	357588	4	G1
															Control	778679	10	G2/M
															Control	771340	8	G2/M
															Control	794201	6	G2/M
															Control	516903	3	S
															Control	377506	7	G1
															Control	393468	0	G1
															Control	684502	2	S
															Control	914775	1	G2/M
															Control	471318	9	S
															Control	396857	2	G1
															Control	391208	6	G1
															Control	765085	7	S
															Control	807092	5	G2/M
															Control	366161	3	G1
															Control	365824	6	G1
															Control	362927	2	G1
															Control	416547	6	S
															Control	802504	4	G2/M
															Control	366977	2	G1
															Control	511521	4	S
															Control	457252	4	S
															Control	348124	4	G1
															Control	462138	2	S
															Control	370657	6	G1
															Control	821181	0	G2/M
															Control	779501	5	G2/M
															Control	429250	2	S
															Control	421367	0	S
															Control	379221	4	G1
															Control	239677	4	G1
															Control	368729	2	G1
															Control	694471	2	S
															Control	380084	5	G1
															Control	273459	0	S
															Control	789000	12	G2/M
															Control	786322	4	G2/M
															Control	406003	2	S
															Control	835224	14	G2/M
															Control	579810	4	S
															Control	246664	2	S
															Control	623162	8	S
															Control	432912	4	S
															Control	571924	3	S
															Control	422490	5	S
															Control	622622	6	S
															Control	537986	6	S
															Control	748417	6	S
															Control	525806	4	S
															Control	787003	8	G2/M
															Control	373672	8	G1
															Control	615231	5	S
															Control	420165	5	S
															Control	744326	12	S
															Control	773169	10	G2/M
															Control	700448	4	S
															Control	767469	6	S
															Control	523181	14	S
															Control	750002	1	S
															Control	379346	5	S
															Control	680736	4	S
															Control	622314	1	S
															Control	830085	15	G2/M
															Control	435357	9	S
															Control	533967	13	S
															Control	739438	12	S
															Control	870012	2	G2/M
															Control	363857	10	G1
															Control	799207	7	G2/M
															Control	845932	13	G2/M
															Control	409553	2	G1
															Control	441731	3	G1
															Control	587626	13	S
															Control	391724	6	G1
															Control	390010	4	G1
															Control	748317	13	S
															Control	376678	10	G1
															Control	604685	6	S
															Control	764239	6	S
															Control	390692	5	G1
															Control	876063	9	G2/M
															Control	789568	11	G2/M
															Control	865998	13	G2/M
															Control	842990	3	G2/M
															Control	878317	4	G2/M
															Control	393866	0	G1
															Control	643595	6	S
															Control	754501	11	S
															Control	866710	20	G2/M
															Control	674173	9	S
															Control	495907	4	S
															Control	901472	3	G2/M
															Control	806096	15	G2/M
															Control	399037	1	G1
															Control	800510	16	G2/M
															Control	690594	4	S
															Control	859900	6	G2/M
															Control	854093	12	G2/M
															Control	865583	6	G2/M
															Control	874615	6	G2/M
															Control	887873	14	G2/M
															Control	794627	13	G2/M
															Control	886228	10	G2/M
															Control	603627	7	S
															Control	867350	13	G2/M
															Control	433563	13	S
															Control	395962	13	G1
															Control	674578	7	S
															Control	667723	10	S
															Control	906947	8	G2/M
															Control	408071	7	G1
															Control	396813	4	S
															Control	884715	6	G2/M
															Control	820875	14	G2/M
															Control	383400	13	G1
															Control	408139	3	G1
															Control	774242	3	G2/M
															Control	882520	23	G2/M
															Control	852423	8	G2/M
															Control	404774	2	G1
															Control	417663	10	S
															Control	408581	2	G1
															Control	504025	6	S
															Control	634347	10	S
															Control	863305	18	G2/M
															Control	406857	4	G1
															Control	782518	11	G2/M
															Control	427541	0	G1
															Control	842415	15	G2/M
															Control	850060	7	G2/M
															Control	435495	12	G1
															Control	407865	1	G1
															Control	416762	4	G1
															Control	826759	10	G2/M
															Control	841896	13	G2/M
															Control	423795	11	G1
															Control	415287	7	G1
															Control	946452	1	G2/M
															Control	796266	19	G2/M
															Control	430611	2	G1
															Control	849872	19	G2/M
															Control	858312	38	G2/M
															Control	848622	14	G2/M
															Control	840131	19	G2/M
															Control	378831	15	S
															Control	726926	9	S
															Control	793146	21	G2/M
															Control	851024	25	G2/M
															Control	405564	12	G1
															Control	828612	7	G2/M
															Control	387929	9	G1
															Control	489671	14	S
															Control	421958	7	G1
															Control	820190	11	G2/M
															Control	861212	21	G2/M
															Control	856308	25	G2/M
															Control	361778	6	S
															Control	571372	8	S
															Control	398302	7	G1
															Control	579567	6	S
															Control	389674	10	G1
															Control	409599	3	G1
															Control	396246	6	G1
															Control	385526	14	G1
															Control	779369	7	G2/M
															Control	806543	19	G2/M
															Control	839496	26	G2/M
															Control	380944	11	G1
															Control	566941	13	S
															Control	490250	15	S
															Control	725369	15	S
															Control	413286	5	G1
															Control	819112	13	G2/M
															Control	405271	6	G1
															Control	818194	10	G2/M
															Control	823706	13	G2/M
															Control	867293	23	G2/M
															Control	389669	9	G1
															Control	814460	16	G2/M
															Control	791008	17	G2/M
															Control	391013	6	G1
															Control	908731	9	G2/M
															Control	818145	8	G2/M
															Control	792007	9	G2/M
															Control	816423	18	G2/M
															Control	703288	11	S
															Control	804994	10	G2/M
															Control	658637	6	S
															Control	376123	5	G1
															Control	364965	7	G1
															Control	661435	6	S
															Control	759628	12	S
															Control	412999	10	S
															Control	782800	8	G2/M
															Control	771201	8	G2/M
															Control	381295	3	G1
															Control	820352	7	G2/M
															Control	626862	8	S
															Control	814738	11	G2/M
															Control	832679	7	G2/M
															Control	369554	8	G1
															Control	379581	10	G1
															Control	365952	0	G1
															Control	677116	4	S
															Control	383220	4	G1
															Control	358429	2	G1
															Control	815989	24	G2/M
															Control	818106	14	G2/M
															Control	591509	10	S
															Control	784881	11	G2/M
															Control	373945	5	S
															Control	762336	2	S
															Control	361295	2	G1
															Control	776909	9	G2/M
															Control	371167	4	G1
															Control	810378	6	G2/M
															Control	406767	2	G1
															Control	401377	0	G1
															Control	374035	5	G1
															Control	810669	5	G2/M
															Control	776002	3	G2/M
															Control	355333	3	G1
															Control	323710	0	G1
															Control	725770	4	S
															Control	592849	5	S
															Control	732138	7	S
															Control	350094	6	G1
															Control	443937	9	S
															Control	393537	1	S
															Control	577097	8	S
															Control	419982	5	S
															Control	630490	3	S
															Control	631964	2	S
															Control	559458	1	S
															Control	488689	9	S
															Control	747318	3	S
															Control	397755	0	G1
															Control	367083	3	G1
															Control	309308	8	G1
															Control	609465	14	S
															Control	533858	9	S
															Control	396296	0	G1
															Control	741991	5	S
															Control	738305	3	S
															Control	645215	6	S
															Control	590082	2	S
															Control	301057	5	G1
															Control	846385	0	G2/M
															Control	854723	2	G2/M
															Control	361459	4	S
															Control	364976	14	G1
															Control	339183	1	G1
															Control	440124	5	S
															Control	354633	3	G1
															Control	735874	4	S
															Control	306112	9	G1
															Control	784866	13	G2/M
															Control	759361	6	S
															Control	724172	8	S
															Control	517665	10	S
															Control	584698	12	S
															Control	259104	3	G1
															Control	211975	2	G1
															Control	340890	3	S
															Control	375861	3	G1
															Control	414554	3	S
															Control	588929	10	S
															Control	477260	5	S
															Control	452608	7	S
															Control	372835	0	S
															Control	516505	4	S
															Control	329645	7	G1
															Control	644561	6	S
															Control	475488	12	S
															Control	314030	14	S
															Control	350974	5	G1
															Control	730097	2	S
															Control	846508	7	G2/M
															Control	527311	4	S
															Control	333067	4	G1
															Control	416503	10	S
															Control	370701	5	G1
															Control	636089	9	S
															Control	351497	12	S
															Control	384895	3	S
															Control	386178	3	G1
															Control	288754	17	G1
															Control	446245	8	S
															Control	368350	17	S
															Control	325772	13	G1
															Control	328514	3	G1
															Control	436055	8	S
															Control	670016	11	S
															Control	735621	15	S
															Control	774509	9	G2/M
															Control	421444	7	S
															Control	500506	7	S
															Control	704385	12	S
															Control	397909	5	G1
															Control	429894	4	S
															Control	370563	7	G1
															Control	385019	12	G1
															Control	377773	8	G1
															Control	503959	4	S
															Control	770330	16	G2/M
															Control	762913	5	S
															Control	366253	5	G1
															Control	805777	22	G2/M
															Control	799121	4	G2/M
															Control	780548	5	G2/M
															Control	382795	10	G1
															Control	744740	4	S
															Control	382943	3	G1
															Control	389872	4	G1
															Control	411589	9	G1
															Control	770910	2	G2/M
															Control	380763	6	S
															Control	382626	6	G1
															Control	842206	3	G2/M
															Control	506766	3	S
															Control	833188	7	G2/M
															Control	774792	11	G2/M
															Control	388074	5	G1
															Control	803929	11	G2/M
															Control	799285	17	G2/M
															Control	814166	9	G2/M
															Control	421796	5	S
															Control	386474	3	G1
															Control	516424	8	S
															Control	819283	5	G2/M
															Control	808190	11	G2/M
															Control	782441	4	G2/M
															Control	376379	6	G1
															Control	391967	9	S
															Control	765913	9	S
															Control	822302	14	G2/M
															Control	823167	9	G2/M
															Control	760397	6	S
															Control	740604	7	S
															Control	620924	5	S
															Control	397127	5	S
															Control	403491	2	G1
															Control	812591	25	G2/M
															Control	397548	2	G1
															Control	370877	12	G1
															Control	417944	4	S
															Control	819651	8	G2/M
															Control	364212	12	S
															Control	375843	2	G1
															Control	811872	10	G2/M
															Control	816800	12	G2/M
															Control	396162	2	G1
															Control	388325	6	S
															Control	374656	3	G1
															Control	416598	17	G1
															Control	401621	5	G1
															Control	369242	5	G1
															Control	422843	0	G1
															Control	788501	10	G2/M
															Control	389601	10	G1
															Control	832591	10	G2/M
															Control	390299	5	G1
															Control	401518	5	G1
															Control	779084	30	G2/M
															Control	802444	12	G2/M
															Control	398699	2	G1
															Control	418855	1	G1
															Control	400146	5	G1
															Control	373910	2	G1
															Control	403285	8	G1
															Control	813531	23	G2/M
															Control	604497	18	S
															Control	380817	9	G1
															Control	409503	7	G1
															Control	401852	0	G1
															Control	400931	4	G1
															Control	410808	5	G1
															Control	406599	11	G1
															Control	777442	14	G2/M
															Control	398549	5	G1
															Control	610248	17	S
															Control	382214	10	G1
															Control	398367	9	G1
															Control	402978	9	G1
															Control	376148	9	G1
															Control	409723	1	G1
															Control	410640	2	G1
															Control	402244	5	S
															Control	783058	21	G2/M
															Control	374794	8	S
															Control	441275	9	S
															Control	400959	6	S
															Control	795060	8	G2/M
															Control	410961	9	G1
															Control	810950	14	G2/M
															Control	379279	15	G1
															Control	401400	4	G1
															Control	420024	3	G1
															Control	345505	12	G1
															Control	846270	7	G2/M
															Control	590547	10	S
															Control	462037	10	S
															Control	394579	21	G1
															Control	408916	12	G1
															Control	373793	6	S
															Control	394017	13	G1
															Control	395254	12	G1
															Control	401738	12	G1
															Control	388792	18	G1
															Control	393095	11	S
															Control	418404	7	S
															Control	376495	5	G1
															Control	394918	19	S
															Control	395201	11	S
															Control	482449	5	S
															Control	409487	11	G1
															Control	407476	11	G1
															Control	745856	8	S
															Control	772396	15	G2/M
															Control	813217	11	G2/M
															Control	520094	8	S
															Control	642441	15	S
															Control	584735	17	S
															Control	595535	18	S
															Control	415519	5	G1
															Control	373256	6	G1
															Control	410911	16	S
															Control	395693	1	G1
															Control	396606	4	G1
															Control	821859	27	G2/M
															Control	403988	17	S
															Control	900996	5	G2/M
															Control	671522	7	S
															Control	413066	4	G1
															Control	410631	22	S
															Control	762774	21	S
															Control	793394	26	G2/M
															Control	369069	5	G1
															Control	381951	6	G1
															Control	501723	15	S
															Control	803823	19	G2/M
															Control	558300	10	S
															Control	377783	7	G1
															Control	387177	11	G1
															Control	406909	3	G1
															Control	501809	13	S
															Control	391514	15	G1
															Control	467916	13	S
															Control	931635	12	G2/M
															Control	405697	6	G1
															Control	500867	11	S
															Control	386814	7	G1
															Control	405365	2	G1
															Control	828868	26	G2/M
															Control	675132	15	S
															Control	378269	6	G1
															Control	834721	15	G2/M
															Control	779251	16	G2/M
															Control	362079	12	G1
															Control	405400	4	G1
															Control	813065	14	G2/M
															Control	382634	5	G1
															Control	458527	12	S
															Control	410933	1	G1
															Control	410164	15	S
															Control	252185	6	G1
															Control	391414	1	G1
															Control	742666	14	S
															Control	329045	19	G1
															Control	402433	14	G1
															Control	467210	4	S
															Control	369811	12	G1
															Control	410590	2	G1
															Control	396660	7	G1
															Control	369400	5	G1
															Control	820495	19	G2/M
															Control	615303	4	S
															Control	479571	10	S
															Control	392361	13	G1
															Control	737309	8	S
															Control	650373	6	S
															Control	389554	6	G1
															Control	387130	12	G1
															Control	546765	5	S
															Control	797543	13	G2/M
															Control	422185	1	G1
															Control	342179	11	G1
															Control	385291	8	G1
															Control	437257	14	S
															Control	365055	13	G1
															Control	368505	8	G1
															Control	445533	13	S
															Control	414360	3	G1
															Control	392437	8	G1
															Control	794819	20	G2/M
															Control	359951	8	G1
															Control	395898	9	G1
															Control	625673	2	S
															Control	772060	4	G2/M
															Control	395839	10	G1
															Control	375007	4	G1
															Control	791386	14	G2/M
															Control	338926	5	G1
															Control	351843	7	G1
															Control	380725	8	G1
															Control	875712	6	G2/M
															Control	791446	18	G2/M
															Control	403475	2	G1
															Control	345721	1	G1
															Control	758019	10	S
															Control	657849	8	S
															Control	596403	1	S
															Control	404945	3	G1
															Control	289530	4	G1
															Control	398563	3	G1
															Control	339912	6	G1
															Control	360883	5	S
															Control	519496	3	S
															Control	472201	6	S
															Control	787749	7	G2/M
															Control	765800	16	S
															Control	386296	5	G1
															Control	393418	6	S
															Control	433577	5	S
															Control	743677	9	S
															Control	447896	7	S
															Control	747003	4	S
															Control	760044	1	S
															Control	643636	7	S
															Control	340415	3	G1
															Control	349325	1	G1
															Control	703966	8	S
															Control	264229	4	G1
															Control	421911	13	S
															Control	341399	1	G1
															Control	743873	4	S
															Control	357249	1	G1
															Control	356187	3	G1
															Control	747934	2	S
															Control	364949	0	G1
															Control	257085	8	G1
															Control	304370	6	G1
															Control	761416	0	S
															Control	333353	2	G1
															Control	358497	0	G1
															Control	625314	5	S
															Control	758774	4	S
															Control	753179	15	S
															Control	364055	4	G1
															Control	332286	5	G1
															Control	801667	8	G2/M
															Control	361152	2	G1
															Control	743421	3	S
															Control	370243	2	G1
															Control	554184	16	S
															Control	751587	4	S
															Control	375748	1	G1
															Control	751136	2	S
															Control	844900	6	G2/M
															Control	764073	3	S
															Control	639044	12	S
															Control	490774	8	G1
															Control	702396	11	S
															Control	656713	4	S
															Control	538871	3	S
															Control	378219	0	G1
															Control	364370	2	G1
															Control	807591	7	G2/M
															Control	706465	4	S
															Control	756371	11	S
															Control	373624	4	G1
															Control	361085	0	G1
															Control	390784	9	G1
															Control	851349	9	G2/M
															Control	786166	4	G2/M
															Control	374275	0	G1
															Control	718001	2	S
															Control	682798	4	S
															Control	371861	1	G1
															Control	508276	8	S
															Control	802945	0	G2/M
															Control	576866	8	S
															Control	750533	4	S
															Control	749034	3	S
															Control	386999	1	G1
															Control	672040	7	S
															Control	381651	3	G1
															Control	376455	0	G1
															Control	772028	2	G2/M
															Control	764446	1	S
															Control	577344	3	S
															Control	530029	11	S
															Control	386905	1	G1
															Control	509651	6	S
															Control	764167	0	S
															Control	361287	1	G1
															Control	383203	6	G1
															Control	403352	4	S
															Control	375142	1	G1
															Control	361766	8	G1
															Control	878898	4	G2/M
															Control	380414	1	G1
															Control	373402	4	G1
															Control	389532	3	G1
															Control	386833	0	G1
															Control	837378	12	G2/M
															Control	391488	1	G1
															Control	745622	7	S
															Control	399818	3	S
															Control	733367	16	S
															Control	389297	3	G1
															Control	810673	3	G2/M
															Control	831997	4	G2/M
															Control	792132	5	G2/M
															Control	388670	4	G1
															Control	391280	4	G1
															Control	816105	8	G2/M
															Control	380884	2	G1
															Control	433061	10	S
															Control	770290	6	G2/M
															Control	368036	3	G1
															Control	380323	8	S
															Control	411439	5	S
															Control	370578	9	S
															Control	394848	3	G1
															Control	389172	2	G1
															Control	393398	2	G1
															Control	389907	5	G1
															Control	368317	10	S
															Control	799207	12	G2/M
															Control	768898	10	S
															Control	794801	6	G2/M
															Control	837473	6	G2/M
															Control	395809	11	S
															Control	510059	2	S
															Control	514628	7	S
															Control	595738	8	S
															Control	375894	8	G1
															Control	399916	5	G1
															Control	411801	0	S
															Control	690557	11	S
															Control	392417	8	G1
															Control	397003	0	G1
															Control	809367	9	G2/M
															Control	878013	2	G2/M
															Control	802389	10	G2/M
															Control	343518	12	G1
															Control	491198	2	S
															Control	408027	9	S
															Control	794090	10	G2/M
															Control	784357	6	G2/M
															Control	810543	7	G2/M
															Control	662995	8	S
															Control	794448	12	G2/M
															Control	694154	11	S
															Control	838418	3	G2/M
															Control	717530	4	S
															Control	803797	7	G2/M
															Control	702194	5	S
															Control	371057	3	G1
															Control	372068	3	G1
															Control	564166	6	S
															Control	378040	8	G1
															Control	380627	3	G1
															Control	656283	0	S
															Control	830233	6	G2/M
															Control	806031	4	G2/M
															Control	833474	9	G2/M
															Control	836716	20	G2/M
															Control	438466	8	S
															Control	445136	10	S
															Control	833404	15	G2/M
															Control	388440	6	G1
															Control	400047	5	G1
															Control	401451	1	G1
															Control	807847	14	G2/M
															Control	406146	1	G1
															Control	409662	10	G1
															Control	340812	7	G1
															Control	494508	11	S
															Control	814384	5	G2/M
															Control	763924	7	S
															Control	792438	7	G2/M
															Control	435810	14	S
															Control	814901	19	G2/M
															Control	412688	7	G1
															Control	396510	2	G1
															Control	389493	9	S
															Control	405709	2	G1
															Control	503839	21	S
															Control	814437	11	G2/M
															Control	590552	0	S
															Control	341612	28	S
															Control	547563	7	S
															Control	465647	17	S
															Control	370324	3	G1
															Control	394472	10	S
															Control	394382	20	G1
															Control	243647	4	S
															Control	465054	2	S
															Control	628627	5	S
															Control	760701	11	S
															Control	794054	3	G2/M
															Control	416085	4	G1
															Control	344186	5	S
															Control	786937	6	G2/M
															Control	796218	18	G2/M
															Control	398815	3	G1
															Control	366863	4	G1
															Control	492012	10	S
															Control	388860	4	G1
															Control	757327	4	S
															Control	790950	4	G2/M
															Control	824726	5	G2/M
															Control	393870	2	G1
															Control	451575	3	S
															Control	829374	4	G2/M
															Control	414363	1	G1
															Control	362958	11	G1
															Control	543927	9	S
															Control	360471	13	G1
															Control	734419	19	S
															Control	754723	10	S
															Control	751948	12	S
															Control	480133	3	S
															Control	382323	3	G1
															Control	388154	6	G1
															Control	696053	19	S
															Control	822886	3	G2/M
															Control	394814	6	G1
															Control	436967	10	S
															Control	577003	3	S
															Control	820833	4	G2/M
															Control	794157	15	G2/M
															Control	456051	12	S
															Control	371551	8	G1
															Control	771977	9	G2/M
															Control	806417	7	G2/M
															Control	836655	5	G2/M
															Control	709940	6	S
															Control	721365	20	S
															Control	823680	20	G2/M
															Control	468712	9	S
															Control	372420	7	G1
															Control	652738	8	S
															Control	826010	17	G2/M
															Control	530426	7	S
[truncated: 9,734 more rows]

## Sheet: Figure 3
Figure 3a				Figure 3b					Figure 3c					Figure 3d					Figure 3e					Figure 3f					Figure 3g
Treatment	Total Intensity DAPI	RPA foci counts	Cell cycle	U2OS	Control	APH	ATRi	APH+ATRi	GM847	Control	APH	ATRi	APH+ATRi	HeLa	Control	APH	ATRi	APH+ATRi	RPE-1	Control	APH	ATRi	APH+ATRi	SW26	Control	APH	ATRi	APH+ATRi	SW39	Control	APH	ATRi	APH+ATRi
Control	1537426	14	S	% G1 cells with RPA foci	15.6313	26.9755	24.3644	44.4213	% G1 cells with RPA foci	30.6502	48.0851	80.0983	74.0891	% G1 cells with RPA foci	0.278035	2.43289	0.887199	16.1538	% G1 cells with RPA foci	1.66331	2.21139	4.2517	13.758	% G1 cells with RPA foci	13.3822	21.8453	31.8859	39.3214	% G1 cells with RPA foci	6.58363	9.88372	11.7274	43.5583
Control	865205	2	S	% G1 cells with RPA foci	22.6263	23.4783	37.5717	55.7582	% G1 cells with RPA foci	24.4344	47.5113	77.8281	84.669	% G1 cells with RPA foci	0.0917431	1.62338	1.16129	20.4473	% G1 cells with RPA foci	4.14537	4.43714	2.6643	17.0241	% G1 cells with RPA foci	20.6146	23.7374	38.3117	26.7606	% G1 cells with RPA foci	8.59813	6.91057	5.33981	28.3286
Control	744187	5	G1	% G1 cells with RPA foci	16.8067	35.2518	41.8388	59.6743	% G1 cells with RPA foci	30.3922	66.9903	74.1419	80.083	% G1 cells with RPA foci	0.248344	3.05958	1.02041	28.8889	% G1 cells with RPA foci	0.745287	3.7123	4.83619	20	% G1 cells with RPA foci	19.4833	17.4455	36.8272	35.8586	% G1 cells with RPA foci	8.51528	18.9441	9.93031	20.8672
Control	1323173	2	S
Control	2017074	0	G2/M
Control	1177222	1	S
Control	1962963	3	G2/M
Control	2142944	10	G2/M
Control	966362	3	S
Control	1905619	1	S
Control	2103279	1	G2/M
Control	2.05512e+06	22	G2/M
Control	1.97863e+06	9	G2/M
Control	1792625	4	S
Control	865285	0	G1
Control	2281262	7	G2/M
Control	1.78923e+06	13	G2/M
Control	2116172	15	S
Control	2092098	1	G2/M
Control	1036610	0	G1
Control	1053790	0	G1
Control	2151394	5	S
Control	2063113	14	G2/M
Control	2336549	1	S
Control	2163583	0	G2/M
Control	945956	0	G1
Control	2228348	27	S
Control	2359771	2	S
Control	1591374	0	S
Control	2092887	9	S
Control	2129930	9	G2/M
Control	2266707	28	G2/M
Control	2121936	7	S
Control	2224448	3	G2/M
Control	2273617	20	G2/M
Control	2.05392e+06	16	G2/M
Control	1.01709e+06	0	G1
Control	2125456	26	S
Control	1.77728e+06	16	S
Control	2.03125e+06	3	S
Control	1115023	4	S
Control	1034799	0	G1
Control	1770587	11	S
Control	2221407	2	G2/M
Control	1602843	9	S
Control	2215559	3	S
Control	1290594	0	S
Control	2173793	5	S
Control	1305810	0	S
Control	1.91365e+06	17	S
Control	1342596	3	S
Control	1434862	0	S
Control	1056919	0	G1
Control	2168198	0	G2/M
Control	1146839	1	G1
Control	1024075	3	G1
Control	1044753	2	S
Control	1321634	6	S
Control	1232773	6	S
Control	2195260	2	G2/M
Control	1069015	12	S
Control	1045516	4	G1
Control	2376438	0	G2/M
Control	1074013	0	G1
Control	2253437	25	G2/M
Control	2202914	3	G2/M
Control	1040063	0	G1
Control	2.07434e+06	16	S
Control	2242843	3	G2/M
Control	2066695	30	G2/M
Control	2277419	5	G2/M
Control	1640598	6	S
Control	1667435	0	S
Control	1948155	2	S
Control	2044788	28	S
Control	2234734	5	G2/M
Control	2119472	5	G2/M
Control	1036949	0	G1
Control	1179388	10	S
Control	2337616	3	G2/M
Control	1995046	6	G2/M
Control	979664	0	G1
Control	1607791	8	S
Control	1021289	1	G1
Control	2023694	28	S
Control	1260257	1	S
Control	937272	1	G1
Control	2.09145e+06	5	G2/M
Control	2239094	5	S
Control	1132365	0	S
Control	1417372	21	S
Control	1.01079e+06	4	G1
Control	1326291	17	S
Control	1006217	1	G1
Control	736580	0	G1
Control	1309795	1	S
Control	973574	4	G1
Control	1398127	13	S
Control	809322	1	G1
Control	993783	0	G1
Control	2219239	5	G2/M
Control	1015978	2	S
Control	908648	0	G1
Control	950242	0	S
Control	1.99027e+06	6	G2/M
Control	1020380	0	G1
Control	2.05625e+06	0	G2/M
Control	2049397	5	G2/M
Control	927668	2	S
Control	870671	0	G1
Control	1160602	0	S
Control	1040540	0	S
Control	2083254	8	G2/M
Control	951245	0	S
Control	981323	3	S
Control	1092523	1	G1
Control	1022414	0	G1
Control	989729	4	G1
Control	2152921	5	S
Control	952718	1	G1
Control	1012929	2	G1
Control	1867542	7	S
Control	2.08783e+06	1	G2/M
Control	2.03622e+06	3	G2/M
Control	2221303	11	S
Control	1585748	4	S
Control	2243154	3	G2/M
Control	2204599	2	G2/M
Control	1277170	14	S
Control	1133304	0	G1
Control	969864	0	G1
Control	961902	0	G1
Control	1050165	0	G1
Control	1010347	1	G1
Control	1.30199e+06	0	S
Control	2226302	4	G2/M
Control	1.00317e+06	0	G1
Control	2134839	2	S
Control	1407309	5	S
Control	1048469	0	S
Control	2247454	16	G2/M
Control	1215470	1	S
Control	950717	0	G1
Control	1013432	0	G1
Control	1236576	2	S
Control	1012365	0	S
Control	1026707	0	G1
Control	1.03031e+06	0	G1
Control	1676898	4	S
Control	2310569	3	G2/M
Control	1321591	2	S
Control	2264513	0	G2/M
Control	991279	0	G1
Control	2260520	19	G2/M
Control	945638	0	G1
Control	1052973	1	G1
Control	1606225	9	S
Control	1052221	0	G1
Control	1304225	0	G1
Control	969205	1	G1
Control	2180232	28	G2/M
Control	2269212	2	G2/M
Control	988859	0	G1
Control	1.04319e+06	1	G1
Control	2264996	28	G2/M
Control	1082030	0	S
Control	1081444	0	G1
Control	1057319	0	S
Control	986247	0	G1
Control	1.03361e+06	0	G1
Control	2071708	3	S
Control	2241999	1	G2/M
Control	1045455	0	G1
Control	1898731	1	S
Control	808110	0	G1
Control	2078393	1	S
Control	2000620	0	S
Control	1021220	0	G1
Control	1338385	0	S
Control	1081734	4	G1
Control	2135835	1	G2/M
Control	1037985	0	G1
Control	1049200	0	S
Control	1039125	0	G1
Control	2.06734e+06	17	S
Control	1120647	6	S
Control	993465	0	G1
Control	1385967	1	S
Control	2121960	1	S
Control	1049697	0	G1
Control	1810931	10	S
Control	2137624	5	G2/M
Control	1366625	10	S
Control	724183	0	G1
Control	1020302	0	G1
Control	1005429	1	G1
Control	1028705	0	G1
Control	1.7256e+06	16	S
Control	998604	1	G1
Control	2442481	5	G2/M
Control	1005592	0	G1
Control	972555	0	S
Control	1225084	33	S
Control	1.78761e+06	2	S
Control	2081189	5	G2/M
Control	998054	0	G1
Control	1322800	28	S
Control	2.0038e+06	7	S
Control	997145	0	G1
Control	2284622	6	S
Control	1022444	0	G1
Control	2030338	12	S
Control	1122500	5	S
Control	1487135	16	S
Control	1471664	4	S
Control	2.0837e+06	1	G2/M
Control	2.01215e+06	8	S
Control	958278	0	G1
Control	2068647	10	G2/M
Control	1751088	6	S
Control	2176865	1	G2/M
Control	988418	0	G1
Control	728598	0	G1
Control	1789764	1	S
Control	2182923	8	G2/M
Control	2445966	0	G2/M
Control	1002982	0	G1
Control	1411822	7	S
Control	1.02255e+06	0	G1
Control	803039	0	G1
Control	1031014	0	G1
Control	2026976	27	G2/M
Control	2212409	1	G2/M
Control	2070326	15	G2/M
Control	1424848	0	S
Control	1042362	0	G1
Control	1587601	10	S
Control	1.03826e+06	0	G1
Control	1039426	0	G1
Control	1.90656e+06	0	S
Control	1035235	0	G1
Control	2316585	20	G2/M
Control	2188912	27	S
Control	2093073	1	G2/M
Control	1.96387e+06	0	S
Control	1048239	0	G1
Control	2219529	2	G2/M
Control	1171411	0	S
Control	1174220	0	S
Control	2259266	6	S
Control	959808	1	G1
Control	991047	0	G1
Control	1002966	0	G1
Control	927659	1	G1
Control	1305954	0	S
Control	1138254	15	G1
Control	1108467	13	G1
Control	1130128	0	G1
Control	1137373	6	G1
Control	2176642	1	G2/M
Control	1095953	0	G1
Control	2278895	5	G2/M
Control	1733500	9	S
Control	1151647	0	G1
Control	1164679	0	G1
Control	1.60757e+06	14	S
Control	2465460	5	G2/M
Control	2376502	20	G2/M
Control	1123073	0	S
Control	1107407	0	G1
Control	1120556	7	G1
Control	1.02452e+06	0	G1
Control	1140679	2	S
Control	2421602	18	G2/M
Control	1160179	4	S
Control	2210475	26	S
Control	1222808	3	G1
Control	2313533	14	S
Control	1141522	6	G1
Control	2083868	1	S
Control	1117350	0	G1
Control	1187199	1	S
Control	1151232	0	S
Control	1137375	0	G1
Control	1.98292e+06	16	S
Control	764123	0	S
Control	2163775	0	G2/M
Control	1.59664e+06	8	S
Control	907756	4	S
Control	2273279	1	S
Control	2459020	17	G2/M
Control	1578451	4	S
Control	2276926	2	G2/M
Control	1176932	2	S
Control	2297461	15	S
Control	1047787	0	S
Control	2177189	2	S
Control	1163197	4	S
Control	1443449	16	S
Control	1176264	4	S
Control	1152483	8	S
Control	1105611	3	S
Control	1057642	0	S
Control	2286887	2	G2/M
Control	1594470	10	S
Control	2115100	2	G2/M
Control	937424	0	G1
Control	1102532	1	S
Control	1844663	5	S
Control	2089597	15	G2/M
Control	1019267	0	G1
Control	993949	0	G1
Control	995482	0	G1
Control	724601	0	G1
Control	1884679	1	S
Control	931384	0	S
Control	1020706	0	S
Control	2038389	12	S
Control	2.08019e+06	2	G2/M
Control	2099459	10	S
Control	1878522	1	G2/M
Control	2132504	5	G2/M
Control	2222188	2	G2/M
Control	1355791	1	S
Control	1529411	2	S
Control	1660123	11	S
Control	1001979	1	S
Control	1003340	0	S
Control	1.84356e+06	2	S
Control	1237612	0	S
Control	1.01806e+06	1	G1
Control	1952475	19	S
Control	1484711	2	S
Control	1.74687e+06	0	S
Control	1991041	13	S
Control	2207586	13	G2/M
Control	2064413	2	G2/M
Control	1057418	3	G1
Control	2156040	0	G2/M
Control	1347103	0	S
Control	1658396	0	S
Control	1051421	0	G1
Control	1611697	0	S
Control	1063008	0	S
Control	1051117	0	G1
Control	1309689	13	S
Control	2266660	6	S
Control	2141749	7	S
Control	2041703	3	S
Control	1050353	0	G1
Control	1043614	0	G1
Control	1.01025e+06	1	G1
Control	1011601	1	G1
Control	1021207	0	G1
Control	1060929	0	G1
Control	1050896	0	G1
Control	2192316	6	G2/M
Control	1948849	8	G2/M
Control	1311133	0	S
Control	2196164	0	G2/M
Control	1869691	13	S
Control	1101652	0	G1
Control	1074028	0	G1
Control	1073271	3	S
Control	2279858	0	G2/M
Control	2262823	21	G2/M
Control	775860	0	G1
Control	957126	0	G1
Control	2139575	7	G2/M
Control	867051	0	G1
Control	2195694	6	S
Control	2313265	17	G2/M
Control	983012	1	G1
Control	2437407	0	G2/M
Control	2135471	3	G2/M
Control	1245379	2	S
Control	1141509	4	S
Control	1105294	1	S
Control	1094914	0	G1
Control	2242696	10	S
Control	1139248	0	G1
Control	1489205	0	S
Control	1111158	0	G1
Control	2239126	0	S
Control	1123556	0	G1
Control	1070562	1	G1
Control	2299536	17	S
Control	2226707	4	S
Control	990185	0	S
Control	2169223	20	G2/M
Control	885708	0	S
Control	2250391	15	G2/M
Control	1619467	6	S
Control	1.35964e+06	2	S
Control	1494470	2	S
Control	2057866	13	G2/M
Control	2291231	0	G2/M
Control	1163278	0	G1
Control	2282132	0	G2/M
Control	1087771	1	G1
Control	1147987	0	G1
Control	2242900	12	S
Control	1157776	0	S
Control	2309213	14	G2/M
Control	2353274	15	S
Control	1148079	0	S
Control	2190015	1	S
Control	1607917	7	S
Control	1735211	2	S
Control	1291840	9	S
Control	2163051	19	S
Control	1070290	2	S
Control	1204895	17	S
Control	2347559	16	G2/M
Control	2196326	26	G2/M
Control	1077375	0	G1
Control	1078736	0	G1
Control	1.02505e+06	12	G1
Control	2252820	3	G2/M
Control	1072014	0	G1
Control	2160366	3	G2/M
Control	779735	1	G1
Control	1073008	0	G1
Control	1148904	2	S
Control	807311	0	G1
Control	2.03045e+06	29	G2/M
Control	988297	0	G1
Control	1138060	0	S
Control	1000674	0	S
Control	697422	0	G1
Control	1063516	1	S
Control	1297255	0	S
Control	973281	0	G1
Control	1783248	18	G2/M
Control	1010167	0	G1
Control	1045516	0	S
Control	2107215	11	S
Control	1851570	6	S
Control	2123642	3	G2/M
Control	808225	4	S
Control	1408827	1	S
Control	1049736	0	S
Control	1851502	7	G2/M
Control	2.00726e+06	3	S
Control	1561449	3	S
Control	1927096	13	S
Control	905953	0	S
Control	2086242	11	G2/M
Control	1840455	7	G2/M
Control	1307238	1	S
Control	2200247	3	G2/M
Control	2136658	6	G2/M
Control	2090227	2	G2/M
Control	2145131	4	S
Control	1105698	3	S
Control	1131661	0	S
Control	942172	0	G1
Control	981233	0	G1
Control	1878366	13	S
Control	2050879	1	S
Control	1238093	0	S
Control	2185720	3	G2/M
Control	1.99692e+06	5	S
Control	2227600	10	S
Control	2081684	1	S
Control	975519	0	G1
Control	1140339	17	S
Control	2259954	1	G2/M
Control	2225320	0	S
Control	964477	1	S
Control	1262452	3	S
Control	2213578	0	S
Control	1067410	0	G1
Control	2220453	3	G2/M
Control	2103687	12	S
Control	1881814	13	S
Control	2111263	14	S
Control	2254955	3	G2/M
Control	2153148	8	G2/M
Control	867329	0	S
Control	1157039	4	S
Control	2147215	0	G2/M
Control	1082519	0	G1
Control	1464650	0	S
Control	1817124	8	S
Control	2291354	0	S
Control	2215873	3	G2/M
Control	1.02295e+06	6	S
Control	2306200	4	G2/M
Control	1000311	0	G1
Control	2256805	10	G2/M
Control	1085738	0	G1
Control	1075504	0	G1
Control	1008633	0	G1
Control	1310436	6	S
Control	1461082	13	S
Control	2253718	2	S
Control	2045356	0	S
Control	1872393	20	G2/M
Control	1650119	3	S
Control	1354582	2	S
Control	1122476	3	S
Control	1090613	0	G1
Control	1081566	8	S
Control	1735415	0	S
Control	1095316	0	G1
Control	1913689	30	G2/M
Control	1092550	0	G1
Control	1176788	1	S
Control	1719099	3	S
Control	1079262	1	S
Control	1067717	0	S
Control	1029622	1	G1
Control	1065946	0	G1
Control	2158869	33	G2/M
Control	1839491	8	S
Control	2103929	19	G2/M
Control	972073	0	G1
Control	1007316	1	G1
Control	957930	1	S
Control	2.0924e+06	13	G2/M
Control	1500900	6	S
Control	1.00187e+06	0	G1
Control	971015	0	G1
Control	1969416	3	G2/M
Control	773328	4	S
Control	1850404	0	S
Control	2.06103e+06	1	G2/M
Control	1822772	13	G2/M
Control	1992895	0	S
Control	2078460	3	S
Control	2084843	2	G2/M
Control	1.81918e+06	10	S
Control	957412	0	G1
Control	2.07124e+06	4	G2/M
Control	768614	7	S
Control	1948543	25	G2/M
Control	2301151	10	S
Control	1414786	0	S
Control	1.82056e+06	20	S
Control	1067989	0	S
Control	1807653	2	S
Control	998643	0	G1
Control	2028237	0	G2/M
Control	2049633	0	G2/M
Control	1093942	0	S
Control	943019	3	G1
Control	2160950	1	S
Control	909795	14	S
Control	2.07538e+06	16	G2/M
Control	968634	1	G1
Control	1111033	0	S
Control	1639675	3	S
Control	941767	0	G1
Control	1007184	0	G1
Control	1515688	8	S
Control	2148992	17	G2/M
Control	1629438	3	S
Control	1.19156e+06	0	S
Control	2209487	1	S
Control	938855	0	G1
Control	1173747	0	S
Control	1216573	0	S
Control	1386123	2	S
Control	2065308	0	S
Control	1909194	9	S
Control	2157893	5	G2/M
Control	1634213	0	S
Control	1706668	0	S
Control	1033057	0	G1
Control	2.07563e+06	26	G2/M
Control	1043492	0	G1
Control	2275440	13	G2/M
Control	2138014	9	G2/M
Control	1996984	9	S
Control	1.86012e+06	2	S
Control	1138606	0	S
Control	1072783	0	G1
Control	1057580	0	G1
Control	2265358	8	G2/M
Control	1.9867e+06	0	S
Control	1596055	4	S
Control	2086006	16	S
Control	1485649	8	S
Control	2097520	8	G2/M
Control	2248694	5	G2/M
Control	1690967	3	S
Control	1736561	2	S
Control	2055213	14	S
Control	1629734	6	S
Control	1039370	4	S
Control	1240994	0	S
Control	897730	2	G1
Control	992392	0	S
Control	1662573	6	S
Control	2195050	21	S
Control	1386531	2	S
Control	2258985	18	S
Control	1156456	0	S
Control	2220207	19	G2/M
Control	2083378	17	G2/M
Control	1004064	0	S
Control	945083	1	G1
Control	1967566	13	S
Control	996933	0	G1
Control	2042017	29	G2/M
Control	2003207	22	G2/M
Control	2156615	11	G2/M
Control	1022018	0	S
Control	1299827	0	S
Control	864195	0	G1
Control	1616170	0	S
Control	1065328	0	G1
Control	2065811	59	G2/M
Control	1840894	17	S
Control	1007883	1	S
Control	2035444	13	S
Control	1189242	0	S
Control	1138123	2	S
Control	2187602	0	G2/M
Control	2134946	18	G2/M
Control	2100469	5	S
Control	1760018	3	S
Control	1.45726e+06	6	S
Control	1297979	1	S
Control	2157837	4	S
Control	2105436	22	G2/M
Control	963130	0	G1
Control	817109	8	S
Control	2072392	0	S
Control	2142809	11	G2/M
Control	843390	2	G1
Control	1034515	0	G1
Control	2190936	41	G2/M
Control	978763	3	G1
Control	936593	1	G1
Control	996049	0	G1
Control	1406725	5	S
Control	1701825	0	S
Control	1332514	5	S
Control	1492541	1	S
Control	1273763	3	S
Control	1080696	10	S
Control	1.78591e+06	11	S
Control	2207902	3	S
Control	1975142	0	S
Control	985437	0	G1
Control	1190008	7	S
Control	1370028	9	S
Control	1.99343e+06	10	G2/M
Control	1296228	19	S
Control	1098681	6	G1
Control	1089685	0	S
Control	1308600	1	S
Control	1387690	16	S
Control	1.38029e+06	19	S
Control	946303	0	G1
Control	2104113	1	S
Control	986480	0	S
Control	1.96141e+06	28	G2/M
Control	1.42912e+06	9	S
Control	1980890	0	S
Control	2177813	18	G2/M
Control	2250343	22	S
Control	999477	1	G1
Control	997652	1	G1
Control	2122091	13	G2/M
Control	1035254	0	S
Control	1.85996e+06	12	G2/M
Control	992869	1	S
Control	1.01649e+06	0	G1
Control	827345	8	G1
Control	2127176	0	G2/M
Control	985575	0	G1
Control	2069780	28	G2/M
Control	940831	4	G1
Control	940097	0	G1
Control	1731489	10	S
Control	2045240	35	G2/M
Control	1.48166e+06	3	S
Control	939415	0	G1
Control	987244	4	G1
Control	959275	1	G1
Control	2181825	6	S
Control	1.98498e+06	5	S
Control	958773	0	S
Control	2209973	9	G2/M
Control	989413	0	G1
Control	970257	4	S
Control	978374	2	G1
Control	2120980	10	S
Control	1502905	4	S
Control	963097	0	G1
Control	1017881	13	G1
Control	2185471	29	G2/M
Control	2214681	13	G2/M
Control	1659517	1	S
Control	1801515	2	S
Control	2154440	4	S
Control	1158069	0	S
Control	1040587	0	G1
Control	1160098	2	S
Control	2086026	12	G2/M
Control	1571235	0	S
Control	1.02395e+06	0	G1
Control	2127355	28	S
Control	945084	2	G1
Control	869154	0	G1
Control	2234625	2	G2/M
Control	2203440	4	G2/M
Control	2206737	2	S
Control	1955420	5	S
Control	1504157	16	S
Control	869644	2	S
Control	1.0027e+06	8	G1
Control	1386759	4	S
Control	2130306	0	G2/M
Control	1076544	1	G1
Control	1896435	3	G2/M
Control	1267960	18	G1
Control	1094892	2	G1
Control	915357	0	G1
Control	932589	9	G1
Control	2151965	35	S
Control	2092331	39	G2/M
Control	934063	0	G1
Control	891613	0	S
Control	1407169	0	S
Control	1516704	6	S
Control	1310379	3	S
Control	1420158	2	S
Control	2.01245e+06	0	S
Control	817687	0	G1
Control	2421079	2	G2/M
Control	2012738	28	G2/M
Control	900156	0	G1
Control	817398	0	G1
Control	885032	0	G1
Control	838485	1	G1
Control	1.94923e+06	0	S
Control	1.98524e+06	0	G2/M
Control	962610	0	G1
Control	1168515	5	S
Control	999152	0	G1
Control	968442	0	G1
Control	1028333	0	G1
Control	2015453	1	G2/M
Control	1367537	1	S
Control	1023666	0	G1
Control	2011530	30	G2/M
Control	1281516	0	S
Control	2210116	0	G2/M
Control	2193072	13	G2/M
Control	2009324	1	G2/M
Control	1272104	0	S
Control	2111632	5	S
Control	2123819	1	G2/M
Control	1026529	0	G1
Control	1049160	0	G1
Control	2126777	26	G2/M
Control	1935134	3	S
Control	2104683	11	S
Control	1218716	0	S
Control	2129169	9	S
Control	1045954	1	S
Control	2126000	0	G2/M
Control	1331797	0	S
Control	1128701	3	S
Control	1036220	0	S
Control	1044789	3	G1
Control	2194537	5	G2/M
Control	2055158	0	S
Control	719981	1	G1
Control	1365082	0	S
Control	1623725	0	S
Control	2149618	10	G2/M
Control	1454739	3	S
Control	1168816	0	S
Control	1908868	0	S
Control	1041046	0	S
Control	1976004	1	S
Control	1022331	0	G1
Control	1207816	1	S
Control	2202041	0	G2/M
Control	2116482	1	S
Control	1024993	0	S
Control	1198043	1	S
Control	2238656	19	G2/M
Control	1367946	2	S
Control	1482743	4	S
Control	1.57888e+06	3	S
Control	1258220	1	S
Control	1725574	15	S
Control	1158815	0	S
Control	1.04446e+06	3	S
Control	1034349	0	G1
Control	1317769	3	S
Control	1.61436e+06	3	S
Control	1.56559e+06	2	S
Control	2139256	2	S
Control	2101674	3	S
Control	1334736	0	S
Control	2141806	6	S
Control	1418129	0	S
Control	2089972	5	S
Control	1.45929e+06	12	S
Control	1060066	18	S
Control	1959752	12	S
Control	1858799	15	S
Control	1266725	1	S
Control	1757937	0	S
Control	946914	0	S
Control	2042645	3	S
Control	1069726	0	S
Control	2083610	0	S
Control	1048734	1	G1
Control	971244	1	S
Control	1002895	2	S
Control	2170766	12	G2/M
Control	1.80506e+06	17	S
Control	1132199	1	S
Control	2215041	2	G2/M
Control	1889508	18	S
Control	1998485	10	G2/M
Control	1174102	0	S
Control	1084126	0	S
Control	1584103	1	S
Control	998712	2	G1
Control	2110313	12	G2/M
Control	2143427	1	S
Control	1.88354e+06	15	S
Control	1125626	15	S
Control	1069143	7	S
Control	1270976	3	S
Control	1753207	2	S
Control	2146852	16	G2/M
Control	1078847	0	G1
Control	2104348	8	G2/M
Control	1890522	11	S
Control	1629297	3	S
Control	790260	0	S
Control	854475	1	G1
Control	908850	0	G1
Control	932489	0	S
Control	1376561	5	S
Control	1427326	2	S
Control	867160	0	G1
Control	795015	0	G1
Control	1060122	8	S
Control	2044958	11	G2/M
Control	1.74207e+06	0	G2/M
Control	1503478	0	S
Control	1848675	0	G2/M
Control	928933	0	G1
Control	924835	0	G1
Control	1039335	0	G1
Control	951098	0	G1
Control	858376	2	G1
Control	1512937	5	S
Control	801301	1	G1
Control	1111952	6	S
Control	949724	1	G1
Control	885025	16	S
Control	956851	3	G1
Control	921187	2	G1
Control	1184216	0	S
Control	962457	0	G1
Control	944317	0	G1
Control	2060635	17	G2/M
Control	1884633	21	G2/M
Control	1214254	2	S
Control	959936	0	G1
Control	926286	0	G1
Control	1.82574e+06	3	S
Control	1620686	12	S
Control	1440783	0	S
Control	936180	0	G1
Control	2212010	3	G2/M
Control	2100151	7	G2/M
Control	1061101	0	G1
Control	1029182	0	G1
Control	1968282	0	S
Control	1412743	0	S
Control	861807	6	G1
Control	1721727	8	S
Control	1251347	6	G1
Control	1115267	7	S
Control	891325	13	S
Control	2.08111e+06	0	S
Control	1138066	5	S
Control	899793	8	S
Control	1.03678e+06	1	S
Control	2094228	18	G2/M
Control	1156197	0	G1
Control	2162021	13	G2/M
Control	1.97387e+06	2	S
Control	1012882	0	S
Control	2005482	8	S
Control	2083867	2	S
Control	2109669	6	G2/M
Control	1040166	2	S
Control	1119860	0	S
Control	1444396	0	S
Control	2087061	6	G2/M
Control	1277323	2	S
Control	1085453	7	S
Control	2227087	2	S
Control	1.01398e+06	0	G1
Control	1146791	9	S
Control	2082936	25	G2/M
Control	846700	1	G1
Control	1649624	0	S
Control	899138	7	G1
Control	1072458	0	G1
Control	1128013	4	S
Control	2131788	23	G2/M
Control	886530	4	S
Control	976531	2	S
Control	966324	0	G1
Control	2208704	4	G2/M
Control	2048172	5	S
Control	1873910	0	S
Control	1888133	2	S
Control	963130	3	S
Control	2149515	13	G2/M
Control	1507328	1	S
Control	1858173	2	S
Control	2185420	11	S
Control	1768800	1	S
Control	1112279	0	S
Control	2000270	0	S
Control	1.02136e+06	0	G1
Control	1.81824e+06	2	S
Control	1829389	1	S
Control	1265060	0	S
Control	1242449	0	S
Control	1448493	1	S
Control	910590	4	G1
Control	856195	3	G1
Control	2139161	8	S
Control	1663820	59	S
Control	823548	7	G1
Control	2109907	0	G2/M
Control	708323	1	G1
Control	733448	0	G1
Control	1137628	0	G1
Control	747745	0	G1
Control	767771	1	G1
Control	758223	0	G1
Control	1300776	3	S
Control	1004837	1	S
Control	747241	0	G1
Control	1999639	0	G2/M
Control	852692	1	G1
Control	894946	0	G1
Control	873322	1	G1
Control	1914015	9	S
Control	846527	4	G1
Control	948306	1	S
Control	1157555	13	S
Control	1509906	2	S
Control	1826976	13	G2/M
Control	816525	0	G1
Control	1941663	0	G2/M
Control	1855046	6	G2/M
Control	1685634	8	S
Control	1858384	5	G2/M
Control	2055819	0	G2/M
Control	841604	0	G1
Control	1022068	3	S
Control	1.83691e+06	4	S
Control	1647793	10	S
Control	1829867	15	G2/M
Control	1818929	0	G2/M
Control	1327491	0	S
Control	1006461	1	S
Control	881435	0	G1
Control	1.92944e+06	0	G2/M
Control	887866	0	G1
Control	1888257	2	S
Control	1.99128e+06	0	G2/M
Control	863756	0	G1
Control	916109	3	G1
Control	1053591	8	S
Control	905339	0	G1
Control	1000654	4	S
Control	1945852	5	S
Control	1521651	1	S
Control	773908	4	S
Control	901088	0	G1
Control	2078652	5	G2/M
Control	1450544	3	S
Control	1899225	8	S
Control	809568	3	G1
Control	1158962	11	S
Control	885531	0	G1
Control	928656	0	G1
Control	1798441	30	S
Control	1148817	16	S
Control	911400	2	G1
Control	954390	0	G1
Control	921482	0	G1
Control	1976762	15	G2/M
Control	927669	6	G1
Control	950161	0	G1
Control	1618150	11	S
Control	887199	0	G1
Control	1447813	0	S
Control	1.593e+06	5	S
Control	898043	0	G1
Control	1876029	9	S
Control	1128621	21	S
Control	968043	0	G1
Control	930324	4	G1
Control	921716	3	G1
Control	1928761	1	G2/M
Control	937236	0	G1
Control	975646	0	S
Control	1224063	10	S
Control	1783299	0	S
Control	963841	0	G1
Control	960779	0	S
Control	955668	0	G1
Control	1107189	13	S
Control	1424720	1	S
Control	1787480	8	S
Control	1466524	15	S
Control	960674	0	G1
Control	1955950	8	G2/M
Control	905622	1	S
Control	912134	0	G1
Control	1742824	12	S
Control	1966989	6	S
Control	1417403	16	S
Control	960017	0	G1
Control	935234	0	G1
Control	921312	1	G1
Control	1076054	9	S
Control	1.9934e+06	7	G2/M
Control	920726	0	G1
Control	931308	0	G1
Control	2.04951e+06	1	G2/M
Control	989170	1	G1
Control	968607	0	G1
Control	974769	1	G1
Control	1205721	12	S
Control	2055530	2	G2/M
Control	788366	1	G1
Control	937413	0	G1
Control	1024948	0	G1
Control	954936	0	G1
Control	909227	14	S
Control	970277	1	G1
Control	1011015	8	S
Control	941884	0	G1
Control	1049918	0	G1
Control	839836	0	G1
Control	2060369	0	S
Control	984076	0	G1
Control	1751037	13	S
Control	2120099	5	G2/M
Control	1871275	29	G2/M
Control	1025525	0	G1
Control	1111763	5	S
Control	947734	1	G1
Control	2165367	1	S
Control	946013	16	S
Control	932039	0	G1
Control	998874	0	G1
Control	967837	1	G1
Control	2.0097e+06	8	S
Control	1.91647e+06	2	G2/M
Control	1.01548e+06	25	S
Control	860119	0	G1
Control	2.00303e+06	7	S
Control	1980155	15	G2/M
Control	1996965	23	G2/M
Control	2026562	6	S
Control	1000331	1	G1
Control	984934	0	G1
Control	1963047	29	S
Control	816257	1	S
Control	1312906	6	S
Control	848947	0	S
Control	1886189	21	G2/M
Control	1.4953e+06	7	G2/M
Control	1694558	0	G2/M
Control	1742455	0	S
Control	1757387	18	G2/M
Control	1436676	3	S
Control	1906503	10	S
Control	2032649	4	G2/M
Control	1566257	5	S
Control	930399	0	G1
Control	981273	1	G1
Control	1709926	0	S
Control	1826908	4	S
Control	1269142	0	S
Control	2104305	1	G2/M
Control	995693	2	G1
Control	940769	9	G1
Control	992533	2	G1
Control	1648846	29	G2/M
Control	1.72816e+06	0	S
Control	1375429	6	S
Control	1713882	4	S
Control	965019	0	G1
Control	1732395	25	G2/M
Control	2107663	12	S
Control	992607	4	G1
Control	1198139	1	S
Control	1223283	3	S
Control	1247477	6	G1
Control	1400152	0	S
Control	1828419	1	S
Control	914798	0	S
Control	957568	1	G1
Control	1321664	0	S
Control	1277857	0	S
Control	824249	0	G1
Control	2034376	23	G2/M
Control	987616	0	G1
Control	1660927	20	S
Control	1678328	3	S
Control	1808143	2	S
Control	1634604	8	S
Control	1635029	6	S
Control	1052510	1	S
Control	1876131	2	S
Control	1921983	10	S
Control	1735093	22	S
Control	1963671	36	G2/M
Control	819246	0	G1
Control	883499	0	S
Control	1853521	12	S
Control	1575572	17	S
Control	1539801	11	S
Control	1782324	15	G2/M
Control	1775457	4	G2/M
Control	741625	0	G1
Control	880480	2	S
Control	1110127	4	S
Control	879585	0	S
Control	1717770	28	G2/M
Control	1785804	13	S
Control	889736	0	G1
Control	875191	1	S
Control	825531	10	G1
Control	1982017	0	G2/M
Control	1924348	2	G2/M
Control	1990310	14	S
Control	1.87896e+06	16	S
Control	1197765	0	S
Control	2.03916e+06	9	G2/M
Control	1444243	0	S
Control	1862361	10	G2/M
Control	1054724	0	S
Control	2000116	0	G2/M
Control	1862114	9	S
Control	1.96017e+06	14	G2/M
Control	841176	0	S
Control	1985219	4	G2/M
Control	1008259	1	S
Control	1950478	13	G2/M
Control	2072647	1	G2/M
Control	1927591	0	G2/M
Control	2.05599e+06	0	G2/M
Control	1985561	17	G2/M
Control	1906367	22	S
Control	989755	0	G1
Control	974765	0	G1
Control	2.02372e+06	6	S
Control	2.07355e+06	1	G2/M
Control	2.01766e+06	1	G2/M
Control	2.01631e+06	10	G2/M
Control	2007639	19	G2/M
Control	1080329	0	G1
Control	2118508	0	G2/M
Control	981109	0	G1
Control	966589	0	G1
Control	2054500	3	G2/M
Control	1700787	8	S
Control	1320516	1	S
Control	995442	0	G1
Control	840705	1	S
Control	875005	1	G1
Control	2030470	8	G2/M
Control	2.0703e+06	0	G2/M
Control	1010145	0	G1
Control	878480	0	G1
Control	938428	1	S
Control	1249029	1	S
Control	954841	0	G1
Control	2.01502e+06	34	G2/M
Control	994663	0	S
Control	933308	0	G1
Control	2012348	0	G2/M
Control	932149	0	S
Control	917494	0	S
Control	1881523	24	S
Control	943354	0	G1
Control	947660	0	G1
Control	1632809	1	S
Control	918498	0	G1
Control	1902344	13	G2/M
Control	1487675	6	S
Control	834356	0	G1
Control	1854429	0	S
Control	2.0008e+06	9	G2/M
Control	1.79025e+06	22	S
Control	1842176	2	S
Control	1998780	1	G2/M
Control	1076883	3	S
Control	746031	0	G1
Control	766482	0	G1
Control	1826828	0	G2/M
Control	1355100	0	G1
Control	770400	11	G1
Control	1012155	9	S
Control	888123	0	S
Control	1841159	7	S
Control	1358247	1	S
Control	1732455	4	S
Control	913939	0	S
Control	1607947	0	S
Control	934210	0	S
Control	1872187	6	G2/M
Control	1007621	0	S
Control	1911569	12	S
Control	1504421	10	S
Control	1629715	1	S
Control	1117293	4	S
Control	904422	0	G1
Control	1042139	0	S
Control	1681931	0	G2/M
Control	972574	0	G1
Control	2085238	14	G2/M
Control	981304	0	G1
Control	1.7333e+06	0	S
Control	1047758	5	S
Control	1958455	17	S
Control	1422651	0	S
Control	1132277	2	S
Control	1436281	4	S
Control	1663723	0	S
Control	1427745	0	S
Control	1.65328e+06	0	S
Control	1.4684e+06	3	S
Control	1452589	5	S
Control	953088	1	G1
Control	1582773	10	S
Control	2.05561e+06	5	S
Control	953871	0	G1
Control	925155	0	G1
Control	2.00789e+06	25	G2/M
Control	846738	1	G1
Control	1258168	0	S
Control	863926	0	G1
Control	1376726	3	S
Control	959062	0	S
Control	1983193	1	S
Control	909601	0	G1
Control	921941	0	G1
Control	913207	0	G1
Control	698640	0	S
Control	1061036	1	S
Control	654557	2	S
Control	1102835	1	S
Control	1940019	0	G2/M
Control	1337290	0	S
Control	1848773	9	G2/M
Control	684516	2	S
Control	1893820	2	S
Control	823168	20	S
Control	714759	0	G1
Control	1639020	4	S
Control	1.89364e+06	9	S
Control	995851	6	S
Control	1757385	14	S
Control	839347	0	G1
Control	1465886	1	S
Control	916084	10	S
Control	1955807	17	S
Control	942247	1	G1
Control	1968969	28	G2/M
Control	948984	0	S
Control	1004776	2	S
Control	1677039	0	S
Control	2051138	13	G2/M
Control	1006364	0	S
Control	1.71494e+06	3	S
Control	1608911	0	S
Control	1018099	0	S
Control	1955423	3	S
Control	1.55405e+06	3	S
Control	1109600	0	S
Control	2130001	8	G2/M
Control	1177243	0	S
Control	947390	2	S
Control	1838095	16	S
Control	1443482	0	S
Control	1241130	0	S
Control	1.57251e+06	0	S
Control	1535838	2	S
Control	1823467	6	S
Control	1755057	15	S
Control	972279	0	G1
Control	1396287	0	S
Control	1566679	0	G2/M
Control	865251	0	S
Control	1407578	0	S
Control	814871	0	S
Control	1668504	0	S
Control	761634	0	G1
Control	792987	0	S
Control	866606	12	S
Control	1148491	1	S
Control	800620	0	S
Control	1737812	0	S
Control	959361	0	S
Control	1690617	1	S
Control	1545333	0	S
Control	1361049	2	S
Control	1545946	0	S
Control	952449	0	S
Control	983450	1	S
Control	1441276	0	S
Control	972557	0	S
Control	2193553	0	S
Control	1789734	7	S
Control	1684327	5	S
Control	1.95832e+06	9	S
Control	1173039	0	S
Control	1736120	1	G2/M
Control	1753286	0	S
Control	2313838	3	S
Control	707807	0	S
Control	1396910	0	S
Control	1676394	3	S
Control	1864106	0	S
Control	911685	1	S
Control	894185	0	S
Control	1.51615e+06	1	S
Control	902900	1	G1
Control	1395627	2	S
Control	1839490	7	S
Control	1294135	0	S
Control	1286259	0	S
Control	1759361	0	S
Control	818598	0	S
Control	1466357	0	S
Control	1429010	1	S
Control	1571963	32	S
Control	1005337	1	S
Control	1686605	20	G2/M
Control	1.76878e+06	11	S
Control	2061185	14	S
Control	1994309	57	G2/M
Control	885926	1	S
Control	826217	3	S
Control	1.9973e+06	0	S
Control	985093	0	S
Control	1894083	9	S
Control	690183	1	S
Control	859857	1	S
Control	1.84544e+06	0	S
Control	1.99778e+06	9	S
Control	844701	2	S
Control	1897626	5	G2/M
Control	1859831	0	S
Control	1634593	2	S
Control	1600861	1	S
Control	1417277	0	G2/M
Control	1006624	1	S
Control	1386196	1	S
Control	907385	3	G1
Control	1476492	0	S
Control	1952017	2	G2/M
Control	1150655	0	S
Control	701855	0	S
Control	1681642	0	S
Control	858950	0	S
Control	696682	0	S
Control	1.7647e+06	0	S
Control	1395501	2	G2/M
Control	831411	1	S
Control	1551203	0	S
Control	1842404	2	S
Control	688820	1	S
Control	1717960	0	G2/M
Control	955818	7	S
Control	1331608	0	S
Control	1032005	0	S
Control	1739841	0	S
Control	938048	0	S
Control	1827410	1	S
Control	1936420	7	G2/M
Control	1025985	0	S
Control	1515810	0	S
Control	786241	2	G1
Control	1.34415e+06	0	S
Control	1279064	0	S
Control	1916085	0	S
Control	1695958	2	G2/M
Control	726127	0	G1
Control	2025502	0	G2/M
Control	1334847	4	S
Control	847446	3	S
Control	2113259	1	S
Control	1986951	7	S
Control	918756	0	S
Control	1.04027e+06	0	S
Control	1893372	5	G2/M
Control	1.89257e+06	11	S
Control	1295965	1	G1
Control	1.94372e+06	1	S
Control	1.82526e+06	4	S
Control	1.8488e+06	4	G2/M
Control	1507656	1	S
Control	1922551	16	G2/M
Control	835088	2	G1
Control	958733	0	S
Control	996788	0	S
Control	886082	0	S
Control	845487	0	G1
Control	927580	0	G1
Control	1907963	2	S
Control	880414	0	S
Control	976468	0	S
Control	1890285	0	S
Control	915858	0	G1
Control	1686941	0	S
Control	1005632	0	S
Control	1833619	0	S
Control	1102567	0	S
Control	1513661	0	S
Control	1362220	0	S
Control	873382	0	G1
Control	2.03182e+06	5	S
Control	2026358	6	S
Control	925750	1	G1
Control	2117375	7	G2/M
Control	804992	1	G1
Control	2009032	3	S
Control	1283286	0	S
Control	905415	0	S
Control	813786	0	S
Control	1534733	1	S
Control	2030799	13	G2/M
Control	890014	0	S
Control	1345300	1	S
Control	1229889	5	S
Control	1163538	5	S
Control	1895456	15	S
Control	995070	0	G1
Control	1970156	15	G2/M
Control	2.06543e+06	0	G2/M
Control	1182741	0	S
Control	1.70908e+06	0	S
Control	1943588	0	S
Control	1040713	1	S
Control	1825501	0	S
Control	1247686	0	S
Control	1691625	0	G2/M
Control	979878	0	G1
Control	1115533	7	G1
Control	1225702	0	G1
Control	1601063	1	S
Control	965373	0	S
Control	1576975	1	S
Control	788080	9	S
Control	859410	0	S
Control	1625312	4	G2/M
Control	1279786	1	S
Control	778137	0	G1
Control	1.87663e+06	0	S
Control	1271133	0	S
Control	1729645	0	G2/M
Control	922024	0	S
Control	1.01076e+06	2	S
Control	1086312	1	S
Control	1201670	0	S
Control	1060432	0	S
Control	1321731	0	S
Control	1819247	0	G2/M
Control	1018493	1	S
Control	1824751	16	G2/M
Control	861864	0	S
Control	2064393	15	S
Control	711872	0	S
Control	1859723	4	G2/M
Control	909835	0	G1
Control	1774685	29	S
Control	2016079	0	G2/M
Control	1433718	10	S
Control	1654181	3	S
Control	961400	0	G1
Control	1106015	3	S
Control	864699	0	G1
Control	951115	0	G1
Control	998452	1	G1
Control	1936030	33	G2/M
Control	1048404	0	G1
Control	1.00631e+06	1	G1
Control	1036203	0	G1
Control	733943	0	G1
Control	978831	0	G1
Control	757942	0	G1
Control	1.9303e+06	14	G2/M
Control	1591480	6	S
Control	1.78329e+06	18	S
Control	1666278	6	S
Control	1247100	9	S
Control	995478	0	S
Control	1224982	9	S
Control	982137	0	S
Control	1239705	3	S
Control	2165216	3	G2/M
Control	1049210	0	S
Control	1701147	0	S
Control	1027264	1	S
Control	992508	1	G1
Control	1796655	0	S
Control	2305548	0	S
Control	946892	2	S
Control	1797346	0	S
Control	2114323	37	G2/M
Control	2.069e+06	10	S
Control	1108832	0	S
Control	1.92386e+06	2	S
Control	1114565	0	S
Control	1352255	5	S
Control	1547665	0	S
Control	1111932	0	G1
Control	942029	13	G1
Control	2125143	27	S
Control	2125823	28	G2/M
Control	1953341	0	S
Control	1734681	0	G2/M
Control	1.56315e+06	0	S
Control	1925412	0	S
Control	1460046	14	S
Control	820510	0	S
Control	1780191	0	G2/M
Control	1256574	0	S
Control	1996221	7	G2/M
Control	1326154	1	S
Control	1069394	0	S
Control	961548	0	G1
Control	1907110	8	G2/M
Control	1444608	0	S
Control	1202924	0	S
Control	2.05209e+06	0	S
Control	891224	0	S
Control	751153	0	G1
Control	2.01435e+06	0	G2/M
Control	898640	0	G1
Control	2.02921e+06	1	G2/M
Control	1263875	1	S
Control	1399784	3	S
Control	1.9287e+06	1	G2/M
Control	1863110	8	G2/M
Control	2109595	0	S
Control	973807	2	G1
Control	1.02638e+06	0	G1
Control	846442	0	G1
Control	852425	0	S
Control	1715246	19	S
Control	867951	0	S
Control	1056497	0	S
Control	820958	0	S
Control	1584333	14	G2/M
Control	1371262	0	S
Control	977312	0	S
Control	1879632	20	G2/M
Control	1578355	0	S
Control	1899884	0	G2/M
Control	1919489	10	G2/M
Control	924186	0	G1
Control	1645430	24	G2/M
Control	998865	0	G1
Control	2074793	0	G2/M
Control	1164767	4	S
Control	994502	0	G1
Control	1279463	0	S
Control	1971926	22	G2/M
Control	1375839	0	S
Control	871413	0	S
Control	943909	0	S
Control	2054144	7	G2/M
Control	866261	0	G1
Control	1.1344e+06	0	S
Control	2118313	0	G2/M
Control	923240	0	G1
Control	1157738	5	S
Control	956460	0	G1
Control	905032	0	G1
Control	1906714	5	S
Control	1957153	1	G2/M
Control	938428	0	G1
Control	1555004	0	S
Control	1710123	1	S
Control	953906	0	G1
Control	1932268	10	S
Control	1230828	0	S
Control	929091	0	S
Control	2035416	6	S
Control	934903	1	S
Control	879618	0	G1
Control	976620	0	G1
Control	1186985	0	S
Control	1109575	0	S
Control	1255171	0	S
Control	2045343	12	G2/M
Control	1036288	0	S
Control	2088128	3	G2/M
Control	1454218	2	S
Control	1.70471e+06	7	S
Control	907842	0	S
Control	1125068	0	S
Control	1.59153e+06	3	S
Control	1144903	1	S
Control	1793983	3	G2/M
Control	1542844	0	S
Control	1526414	4	S
Control	1235725	10	S
Control	890779	0	G1
Control	1029537	10	S
Control	1700749	2	S
Control	1453561	1	S
Control	795383	0	G1
Control	805888	0	S
Control	879200	0	S
Control	963672	0	S
Control	1224218	1	S
Control	1733422	0	G2/M
Control	1134009	2	S
Control	838788	0	G1
Control	1819948	1	G2/M
Control	1198949	0	S
Control	1639382	13	G2/M
Control	886512	0	G1
Control	1094552	0	S
Control	1205861	1	S
Control	1959484	0	G2/M
Control	914653	0	S
Control	941522	7	S
Control	1735698	0	G2/M
Control	1857612	0	G2/M
Control	904770	11	S
Control	1902964	4	G2/M
Control	2.00527e+06	29	G2/M
Control	1098874	7	S
Control	1700365	0	G2/M
Control	1.83238e+06	0	G2/M
Control	1836432	1	G2/M
Control	1978455	22	G2/M
Control	1050504	5	S
Control	1804864	2	S
Control	1917596	17	G2/M
Control	1563610	3	S
Control	988869	0	S
Control	937194	0	G1
Control	1.99578e+06	6	S
Control	1944944	0	G2/M
Control	931856	1	G1
Control	1810515	0	S
Control	951126	0	G1
Control	1883558	0	G2/M
Control	1886775	2	S
Control	1.7309e+06	0	S
Control	908366	0	G1
Control	1.86156e+06	10	G2/M
Control	1.67036e+06	0	S
Control	1476476	6	S
Control	910212	0	G1
Control	932340	0	G1
Control	1.82665e+06	1	G2/M
Control	2030735	15	S
Control	1.96145e+06	5	G2/M
Control	897634	0	G1
Control	2.00955e+06	1	G2/M
Control	1457435	13	S
Control	1973766	0	G2/M
Control	1450988	13	S
Control	1637261	5	S
Control	2.01831e+06	0	G2/M
Control	852267	0	G1
Control	1898298	2	S
Control	2077395	12	G2/M
Control	902587	0	G1
Control	878262	0	G1
Control	1960179	9	G2/M
Control	965541	3	G1
Control	934973	1	G1
Control	1.98932e+06	1	G2/M
Control	2.01964e+06	28	S
Control	1604505	12	S
Control	965700	4	S
Control	1860146	17	G2/M
Control	1873222	1	S
Control	1.0201e+06	0	S
Control	952875	0	S
Control	747546	0	G1
Control	1165272	7	S
Control	1194303	1	S
Control	948794	0	G1
Control	2142177	0	G2/M
Control	939000	3	S
Control	1822709	24	S
Control	1.89094e+06	6	G2/M
Control	1225578	12	S
Control	775285	12	G1
Control	1607903	0	S
Control	1.65954e+06	0	S
Control	729113	0	G1
Control	1722722	0	G2/M
Control	1358402	3	S
Control	1449737	0	S
Control	721931	1	S
Control	1555412	0	S
Control	1106141	1	S
Control	1592093	1	S
Control	814009	0	S
Control	1183262	0	S
Control	859499	0	S
Control	1.67749e+06	0	S
Control	1420188	1	S
Control	1179871	2	S
Control	1481880	0	S
Control	1795349	0	S
Control	1731843	0	S
Control	1167941	0	S
Control	1186260	6	S
Control	1473447	0	S
Control	1207766	0	S
Control	1.7977e+06	2	G2/M
Control	1103511	2	S
Control	1821385	3	G2/M
Control	1792220	5	G2/M
Control	1734149	5	S
Control	957457	3	S
Control	1802139	0	G2/M
Control	1959083	16	G2/M
Control	1847991	11	G2/M
Control	1995649	1	G2/M
Control	957146	0	G1
Control	902791	0	G1
Control	1631715	2	S
Control	845033	0	G1
Control	934412	0	G1
Control	964615	0	G1
Control	1.95975e+06	0	G2/M
Control	1411803	1	S
Control	1608275	0	S
Control	804244	0	G1
Control	857725	0	G1
Control	1.24307e+06	2	S
Control	1794000	1	G2/M
Control	785584	1	G1
Control	1945606	0	G2/M
Control	1443307	0	S
Control	809798	1	G1
Control	1.78029e+06	0	G2/M
Control	841735	0	G1
Control	926429	0	G1
Control	821466	0	G1
Control	1742240	0	S
Control	1854423	19	G2/M
Control	1854109	2	G2/M
Control	1746330	0	S
Control	875259	0	S
Control	698106	0	S
Control	671353	0	G1
Control	1172796	0	S
Control	2071527	10	G2/M
Control	1555844	1	G2/M
Control	1792664	9	G2/M
Control	959472	0	S
Control	1786984	3	S
Control	1.64256e+06	0	S
Control	1848530	4	S
Control	902112	0	G1
Control	905382	0	G1
Control	1.83252e+06	0	G2/M
Control	657344	1	G1
Control	935120	0	G1
Control	1922269	5	G2/M
Control	862362	0	G1
Control	880772	0	G1
Control	830967	1	G1
Control	871822	0	G1
Control	779688	0	S
Control	1829828	0	S
Control	887031	0	G1
Control	871829	0	G1
Control	792652	1	S
Control	1269472	0	S
Control	1882744	1	G2/M
Control	874321	0	G1
Control	903720	0	G1
Control	1.79952e+06	5	S
Control	893601	0	S
Control	866430	0	G1
Control	1.04835e+06	0	S
Control	1699876	0	S
Control	1814696	1	S
Control	760764	0	G1
Control	807718	0	S
Control	1084056	1	S
Control	1928537	2	G2/M
Control	945848	0	G1
Control	1589462	0	S
Control	894745	2	G1
Control	1761987	5	G2/M
Control	1946760	0	G2/M
Control	824471	0	S
Control	1.91923e+06	5	S
Control	2047630	0	G2/M
Control	1816352	0	G2/M
Control	943353	0	G1
Control	1442941	4	S
Control	928055	0	S
Control	1.99841e+06	0	S
Control	1.8118e+06	0	S
Control	1701101	0	G2/M
Control	1936772	0	G2/M
Control	933960	0	G1
Control	949791	0	G1
Control	860540	0	S
Control	1.90452e+06	2	G2/M
Control	1188162	1	S
Control	1106629	4	S
Control	2062144	5	G2/M
Control	912161	0	G1
Control	1880985	1	S
Control	1091686	0	S
Control	922301	0	G1
Control	1983791	0	G2/M
Control	1808830	2	S
Control	941951	0	S
Control	801241	1	S
Control	949922	0	G1
Control	1160080	1	S
Control	972364	0	G1
Control	1.97487e+06	1	G2/M
Control	1422391	3	S
Control	869133	0	G1
Control	2.02819e+06	3	G2/M
Control	2025271	13	G2/M
Control	1108147	1	G1
Control	701160	1	G1
Control	867224	0	G1
Control	1794430	21	G2/M
Control	1638678	1	S
Control	923044	0	G1
Control	974077	0	S
Control	939112	0	G1
Control	1844637	8	S
Control	1868992	2	S
Control	956873	0	S
Control	778215	0	G1
Control	939716	3	G1
Control	1737561	7	S
Control	1978476	1	G2/M
Control	766771	0	G1
Control	690806	1	S
Control	1743319	2	S
Control	909542	0	S
Control	1888258	1	G2/M
Control	1316647	4	S
Control	803583	0	S
Control	1201944	0	G1
Control	1549870	32	G2/M
Control	1756800	21	G2/M
Control	1772492	0	S
Control	1541889	5	S
Control	1766780	4	S
Control	1263061	0	S
Control	1703986	7	G2/M
Control	1891979	0	G2/M
Control	1747223	0	G2/M
Control	1351107	0	S
Control	792833	0	S
Control	1733642	0	G2/M
Control	760792	0	G1
Control	1.55083e+06	0	S
Control	1.69469e+06	0	G2/M
Control	822428	0	G1
Control	746320	0	G1
Control	888001	0	G1
Control	1.92968e+06	7	G2/M
Control	1963823	5	G2/M
Control	832230	0	G1
Control	2184154	11	S
Control	1970331	6	S
Control	1357097	0	S
Control	1877088	2	S
Control	828546	2	G1
Control	1333162	3	S
Control	2139427	9	S
Control	839969	0	G1
Control	1516870	0	S
Control	1383199	1	S
Control	1881248	4	G2/M
Control	1603411	0	S
Control	2078982	15	G2/M
Control	880323	0	G1
Control	2.03706e+06	4	G2/M
Control	902005	0	G1
Control	2040460	28	G2/M
Control	1950836	20	G2/M
Control	1.02242e+06	0	G1
Control	1507725	11	S
Control	1931160	2	G2/M
Control	1012875	5	S
Control	1953134	13	G2/M
Control	950359	1	G1
Control	789775	1	S
Control	1815482	1	S
Control	876317	0	G1
Control	753992	3	S
Control	976276	1	S
Control	1122573	1	S
Control	974325	2	G1
Control	961720	2	G1
Control	2123655	9	G2/M
Control	901445	0	S
Control	917266	0	G1
Control	1593431	0	G2/M
Control	1079631	0	S
Control	901861	0	G1
Control	889786	0	G1
Control	849335	0	G1
Control	884173	0	G1
Control	659951	0	G1
Control	951235	0	S
Control	996168	0	S
Control	1882329	20	G2/M
Control	1235886	0	S
Control	1880385	6	G2/M
Control	1500357	19	S
Control	786799	5	G1
Control	1876592	19	G2/M
Control	851838	0	G1
Control	1982478	1	G2/M
Control	840863	0	G1
Control	1.78117e+06	23	S
Control	1121252	0	S
Control	1.82107e+06	6	G2/M
Control	1287191	1	S
Control	1202110	11	S
Control	769072	0	G1
Control	746852	0	G1
Control	1670902	1	S
Control	1306075	0	S
Control	2031034	4	G2/M
Control	1241232	0	S
Control	768964	0	G1
Control	877533	5	S
Control	1727402	0	S
Control	1380734	0	S
Control	953727	0	S
Control	1832671	6	S
Control	1301941	0	S
Control	1894319	0	G2/M
Control	874727	1	S
Control	1876312	8	G2/M
Control	1623179	1	S
Control	1787341	4	G2/M
Control	895402	2	G1
Control	1029253	1	S
Control	932476	0	G1
Control	1837907	7	S
Control	1889271	9	S
Control	1.89261e+06	17	G2/M
Control	945081	0	S
Control	1.84241e+06	1	G2/M
Control	1.63909e+06	12	S
Control	1063417	2	S
Control	987806	0	S
Control	1766613	0	G2/M
Control	980736	2	S
Control	1293263	25	G1
Control	864970	4	S
Control	1806494	15	G2/M
Control	1468032	2	S
Control	947594	0	S
Control	1699179	2	S
Control	1837720	1	G2/M
Control	1836845	3	G2/M
Control	1816987	0	G2/M
Control	1.76749e+06	6	S
Control	1397312	0	S
Control	1.90915e+06	0	G2/M
Control	1193254	0	S
Control	1.9718e+06	18	G2/M
Control	868194	0	S
[truncated: 10,758 more rows]

## Sheet: Figure 4
Figure 4a				Figure 4b				Figure 4c			Figure 4e
siRNA	Total Intensity DAPI	Mean Intensity Cy5	Cell cycle	siRNA	Total Intensity DAPI SEM	RPA foci counts	Cell cycle		siControl	siFANCM		siControl	siFANCM
siControl	740201	4.13565	G1	siControl	740201	1	G1	Average RPA foci in G1	0.2	0.67	% RPA foci in G1 co-loc with TRF2	76.8	94.4
siControl	741266	5.1368	G1	siControl	741266	0	G1	Average RPA foci in G1	0.25	0.65	% RPA foci in G1 co-loc with TRF2	75.2	99.5
siControl	1479257	1109.54	S	siControl	1479257	0	S	Average RPA foci in G1	0.28	0.91	% RPA foci in G1 co-loc with TRF2	88.88	82.9
siControl	747711	3.65387	G1	siControl	747711	0	G1
siControl	713157	112.12	S	siControl	713157	0	S
siControl	749208	7.54833	G1	siControl	749208	0	G1
siControl	1416372	3.11133	G2/M	siControl	1416372	0	G2/M
siControl	1135188	1964.52	S	siControl	1135188	0	S
siControl	824879	786.204	S	siControl	824879	0	S
siControl	942504	1421.8	S	siControl	942504	1	S
siControl	733936	5.25231	G1	siControl	733936	0	G1
siControl	732957	3.22169	G1	siControl	732957	0	G1
siControl	592071	588.367	S	siControl	592071	0	S
siControl	660038	6.28202	G1	siControl	660038	1	G1
siControl	1524133	8.3655	G2/M	siControl	1524133	1	G2/M
siControl	704597	3.27952	G1	siControl	704597	0	G1
siControl	1.27118e+06	1100.12	S	siControl	1.27118e+06	0	S
siControl	761213	17.4649	S	siControl	761213	0	S
siControl	1070149	1213.99	S	siControl	1070149	2	S
siControl	798740	772.61	S	siControl	798740	2	S
siControl	728995	169.017	S	siControl	728995	0	S
siControl	646008	7.86672	G1	siControl	646008	0	G1
siControl	823528	1120.68	S	siControl	823528	1	S
siControl	1101805	1938.16	S	siControl	1101805	0	S
siControl	747926	246.476	S	siControl	747926	1	S
siControl	769649	6.08437	G1	siControl	769649	0	G1
siControl	711023	306.798	S	siControl	711023	1	S
siControl	1.58159e+06	519.003	S	siControl	1.58159e+06	2	S
siControl	728227	10.3411	S	siControl	728227	0	S
siControl	840495	767.754	S	siControl	840495	1	S
siControl	1476174	944.26	S	siControl	1476174	0	S
siControl	1.04548e+06	1411.35	S	siControl	1.04548e+06	2	S
siControl	841671	770.171	S	siControl	841671	0	S
siControl	818701	840.648	S	siControl	818701	1	S
siControl	674664	4.43959	G1	siControl	674664	0	G1
siControl	877950	775.448	S	siControl	877950	0	S
siControl	699809	11.3008	S	siControl	699809	0	S
siControl	734016	2.61618	G1	siControl	734016	0	G1
siControl	1196717	957.375	S	siControl	1196717	0	S
siControl	1160196	1272.74	S	siControl	1160196	0	S
siControl	748986	3.82604	G1	siControl	748986	0	G1
siControl	1494860	917.981	S	siControl	1494860	1	S
siControl	971610	1414.54	S	siControl	971610	1	S
siControl	839320	1116.35	S	siControl	839320	0	S
siControl	723088	3.34242	G1	siControl	723088	0	G1
siControl	1.02474e+06	1517.06	S	siControl	1.02474e+06	0	S
siControl	745768	1.87398	G1	siControl	745768	0	G1
siControl	686451	5.55319	G1	siControl	686451	1	G1
siControl	761352	2.47466	G1	siControl	761352	3	G1
siControl	1531482	3.15681	G2/M	siControl	1531482	1	G2/M
siControl	720263	2.99002	G1	siControl	720263	0	G1
siControl	752844	2.33015	G1	siControl	752844	1	G1
siControl	693102	3.36465	G1	siControl	693102	0	G1
siControl	1530768	4.36691	G2/M	siControl	1530768	3	G2/M
siControl	993007	1032.51	S	siControl	993007	0	S
siControl	739836	2.30272	G1	siControl	739836	0	G1
siControl	699951	5.49833	G1	siControl	699951	0	G1
siControl	1346558	1083.85	S	siControl	1346558	1	S
siControl	865603	1239.56	S	siControl	865603	1	S
siControl	690306	2.99117	G1	siControl	690306	0	G1
siControl	713772	86.0487	S	siControl	713772	0	S
siControl	1298831	1105.13	S	siControl	1298831	0	S
siControl	727322	430.245	S	siControl	727322	0	S
siControl	727817	2.81503	G1	siControl	727817	0	G1
siControl	739374	3.97782	G1	siControl	739374	0	G1
siControl	754912	5.33461	G1	siControl	754912	1	G1
siControl	705448	3.30046	G1	siControl	705448	0	G1
siControl	1.55009e+06	5.6894	G2/M	siControl	1.55009e+06	2	G2/M
siControl	1260799	785.756	S	siControl	1260799	0	S
siControl	738630	6.93249	G1	siControl	738630	1	G1
siControl	749160	240.245	S	siControl	749160	0	S
siControl	1158556	1362.84	S	siControl	1158556	1	S
siControl	1500043	214.928	S	siControl	1500043	0	S
siControl	1003670	1550.42	S	siControl	1003670	2	S
siControl	730501	5.25727	G1	siControl	730501	0	G1
siControl	1526071	4.52955	G2/M	siControl	1526071	0	G2/M
siControl	1486599	3.8754	G2/M	siControl	1486599	0	G2/M
siControl	710091	4.10277	G1	siControl	710091	0	G1
siControl	706161	125.867	S	siControl	706161	1	S
siControl	735228	3.88825	G1	siControl	735228	0	G1
siControl	746972	313.441	S	siControl	746972	1	S
siControl	674272	4.30835	G1	siControl	674272	0	G1
siControl	705709	4.48214	G1	siControl	705709	1	G1
siControl	1565431	4.37743	G2/M	siControl	1565431	1	G2/M
siControl	779930	647.157	S	siControl	779930	0	S
siControl	1434091	904.028	S	siControl	1434091	0	S
siControl	752274	587.038	S	siControl	752274	0	S
siControl	1027947	1029.28	S	siControl	1027947	1	S
siControl	1451778	4.42156	G2/M	siControl	1451778	0	G2/M
siControl	675281	6.28545	G1	siControl	675281	1	G1
siControl	1.48129e+06	23.2517	S	siControl	1.48129e+06	0	S
siControl	1598223	3.89486	G2/M	siControl	1598223	0	G2/M
siControl	975461	1443.85	S	siControl	975461	1	S
siControl	890586	1027.22	S	siControl	890586	0	S
siControl	1515230	165.82	S	siControl	1515230	0	S
siControl	814394	831.048	S	siControl	814394	0	S
siControl	665824	5.82011	G1	siControl	665824	0	G1
siControl	743814	527.813	S	siControl	743814	0	S
siControl	1486062	7.2063	G2/M	siControl	1486062	3	G2/M
siControl	793106	553.465	S	siControl	793106	0	S
siControl	715205	4.20032	G1	siControl	715205	0	G1
siControl	1446103	7.41156	G2/M	siControl	1446103	1	G2/M
siControl	1046579	1694.03	S	siControl	1046579	0	S
siControl	1437534	3.85006	G2/M	siControl	1437534	1	G2/M
siControl	652851	4.15676	G1	siControl	652851	0	G1
siControl	1390793	916.909	S	siControl	1390793	0	S
siControl	1517443	7.9264	G2/M	siControl	1517443	1	G2/M
siControl	709490	3.26102	G1	siControl	709490	0	G1
siControl	817002	797.524	S	siControl	817002	1	S
siControl	1506729	3.59086	G2/M	siControl	1506729	1	G2/M
siControl	861135	887.203	S	siControl	861135	1	S
siControl	1.48399e+06	3.2279	G2/M	siControl	1.48399e+06	2	G2/M
siControl	732313	10.0749	G1	siControl	732313	1	G1
siControl	1380460	4.03633	G2/M	siControl	1380460	0	G2/M
siControl	1037817	1407.58	S	siControl	1037817	2	S
siControl	657557	5.39486	G1	siControl	657557	0	G1
siControl	1388990	1289.31	S	siControl	1388990	0	S
siControl	720194	3.03267	G1	siControl	720194	0	G1
siControl	1316543	1651.82	S	siControl	1316543	0	S
siControl	1463163	2.53732	G2/M	siControl	1463163	0	G2/M
siControl	764425	505.191	S	siControl	764425	1	S
siControl	946949	1400.58	S	siControl	946949	0	S
siControl	653975	2.32712	G1	siControl	653975	0	G1
siControl	784028	479.656	S	siControl	784028	0	S
siControl	1394276	887.049	S	siControl	1394276	1	S
siControl	723398	96.1267	S	siControl	723398	0	S
siControl	729686	2.86199	G1	siControl	729686	0	G1
siControl	735445	5.12075	G1	siControl	735445	0	G1
siControl	717443	2.50582	G1	siControl	717443	0	G1
siControl	1381048	4.09781	G2/M	siControl	1381048	0	G2/M
siControl	1355496	874.609	S	siControl	1355496	0	S
siControl	713290	3.19247	G1	siControl	713290	0	G1
siControl	1085644	990.216	S	siControl	1085644	0	S
siControl	1532137	2.07329	G2/M	siControl	1532137	1	G2/M
siControl	725662	2.87972	G1	siControl	725662	0	G1
siControl	1.48613e+06	4.06591	G2/M	siControl	1.48613e+06	3	G2/M
siControl	706435	452.142	S	siControl	706435	0	S
siControl	720050	96.9164	S	siControl	720050	0	S
siControl	1120333	1403.98	S	siControl	1120333	0	S
siControl	729814	3.74253	G1	siControl	729814	0	G1
siControl	736072	239.406	S	siControl	736072	0	S
siControl	724500	3.67361	G1	siControl	724500	0	G1
siControl	1.4732e+06	4.10788	G2/M	siControl	1.4732e+06	0	G2/M
siControl	708349	267.918	S	siControl	708349	0	S
siControl	852446	1234.16	S	siControl	852446	0	S
siControl	1333351	1128.79	S	siControl	1333351	0	S
siControl	720394	436.261	S	siControl	720394	1	S
siControl	720880	4.38925	G1	siControl	720880	0	G1
siControl	967738	1019.5	S	siControl	967738	0	S
siControl	695829	208.447	S	siControl	695829	0	S
siControl	1089715	1027.01	S	siControl	1089715	0	S
siControl	648547	3.77943	G1	siControl	648547	1	G1
siControl	715778	3.60471	G1	siControl	715778	0	G1
siControl	1495356	3.99583	G2/M	siControl	1495356	0	G2/M
siControl	636199	4.30158	G1	siControl	636199	0	G1
siControl	709491	4.4375	G1	siControl	709491	0	G1
siControl	722443	366.733	S	siControl	722443	0	S
siControl	1011167	1216.04	S	siControl	1011167	0	S
siControl	678769	126.611	S	siControl	678769	0	S
siControl	638993	3.77638	G1	siControl	638993	0	G1
siControl	689142	2.89627	G1	siControl	689142	1	G1
siControl	671333	3.29947	G1	siControl	671333	0	G1
siControl	1054942	1241.81	S	siControl	1054942	0	S
siControl	716562	5.61274	G1	siControl	716562	0	G1
siControl	1111372	910.402	S	siControl	1111372	0	S
siControl	680795	4.12638	G1	siControl	680795	0	G1
siControl	767922	699.09	S	siControl	767922	0	S
siControl	810602	858.084	S	siControl	810602	1	S
siControl	686503	5.59383	G1	siControl	686503	0	G1
siControl	681583	7.05394	G1	siControl	681583	0	G1
siControl	662544	5.79932	G1	siControl	662544	0	G1
siControl	870562	1319.96	S	siControl	870562	0	S
siControl	1163755	1078.3	S	siControl	1163755	0	S
siControl	691049	330.257	S	siControl	691049	0	S
siControl	671755	5.01715	G1	siControl	671755	1	G1
siControl	1144105	608.253	S	siControl	1144105	4	S
siControl	671368	4.03385	G1	siControl	671368	0	G1
siControl	695586	8.11853	G1	siControl	695586	0	G1
siControl	641111	6.10107	G1	siControl	641111	0	G1
siControl	687019	333.264	S	siControl	687019	0	S
siControl	687614	6.8525	G1	siControl	687614	1	G1
siControl	666775	24.1512	S	siControl	666775	0	S
siControl	675386	278.899	S	siControl	675386	0	S
siControl	1435463	4.39221	G2/M	siControl	1435463	0	G2/M
siControl	636100	4.62214	G1	siControl	636100	0	G1
siControl	683908	703.844	S	siControl	683908	0	S
siControl	888834	1262.45	S	siControl	888834	4	S
siControl	676948	4.61923	G1	siControl	676948	0	G1
siControl	652037	2.97399	G1	siControl	652037	0	G1
siControl	1049134	1078.07	S	siControl	1049134	0	S
siControl	842800	909.907	S	siControl	842800	0	S
siControl	673155	3.99389	G1	siControl	673155	1	G1
siControl	674365	3.47267	G1	siControl	674365	0	G1
siControl	836906	1186.35	S	siControl	836906	0	S
siControl	674817	420.019	S	siControl	674817	1	S
siControl	663200	2.98745	G1	siControl	663200	0	G1
siControl	920674	975.013	S	siControl	920674	0	S
siControl	681340	3.46611	G1	siControl	681340	0	G1
siControl	666747	296.388	S	siControl	666747	0	S
siControl	638276	261.892	S	siControl	638276	0	S
siControl	684687	4.76549	G1	siControl	684687	0	G1
siControl	875652	1094.84	S	siControl	875652	0	S
siControl	649136	368.144	S	siControl	649136	0	S
siControl	1063887	950.745	S	siControl	1063887	1	S
siControl	640154	2.94583	G1	siControl	640154	0	G1
siControl	1407909	26.5726	S	siControl	1407909	1	S
siControl	633422	3.06516	G1	siControl	633422	0	G1
siControl	845062	935.944	S	siControl	845062	0	S
siControl	642248	3.72505	G1	siControl	642248	0	G1
siControl	686654	204.246	S	siControl	686654	0	S
siControl	1457401	3.81773	G2/M	siControl	1457401	0	G2/M
siControl	683340	772.672	S	siControl	683340	0	S
siControl	634923	4.27565	G1	siControl	634923	0	G1
siControl	827685	1239.51	S	siControl	827685	0	S
siControl	569811	3.75223	G1	siControl	569811	0	G1
siControl	656439	118.182	S	siControl	656439	0	S
siControl	658842	384.146	S	siControl	658842	0	S
siControl	856299	1005.1	S	siControl	856299	1	S
siControl	774735	916.079	S	siControl	774735	0	S
siControl	596481	3.65075	G1	siControl	596481	0	G1
siControl	1132461	1006.86	S	siControl	1132461	0	S
siControl	610679	253.021	S	siControl	610679	0	S
siControl	1360667	76.4507	S	siControl	1360667	0	S
siControl	614015	3.40218	G1	siControl	614015	0	G1
siControl	595301	4.31719	G1	siControl	595301	0	G1
siControl	752860	878.386	S	siControl	752860	0	S
siControl	1232915	612.683	S	siControl	1232915	0	S
siControl	1260698	584.115	S	siControl	1260698	0	S
siControl	1043191	1595.84	S	siControl	1043191	0	S
siControl	1549319	24.4272	S	siControl	1549319	0	S
siControl	750453	6.47958	G1	siControl	750453	0	G1
siControl	1008385	1476.18	S	siControl	1008385	0	S
siControl	761348	3.62305	G1	siControl	761348	0	G1
siControl	982198	928.184	S	siControl	982198	0	S
siControl	635233	4.30025	G1	siControl	635233	0	G1
siControl	1091513	1286.32	S	siControl	1091513	0	S
siControl	753650	4.51893	G1	siControl	753650	0	G1
siControl	1015489	1450.21	S	siControl	1015489	0	S
siControl	1005747	1351.65	S	siControl	1005747	0	S
siControl	1609116	5.26716	G2/M	siControl	1609116	0	G2/M
siControl	781105	3.2442	G1	siControl	781105	0	G1
siControl	771728	442.779	S	siControl	771728	0	S
siControl	1260219	1509.66	S	siControl	1260219	0	S
siControl	767497	4.34312	G1	siControl	767497	0	G1
siControl	705837	3.09362	G1	siControl	705837	0	G1
siControl	1546075	792.312	S	siControl	1546075	0	S
siControl	741961	2.72578	G1	siControl	741961	0	G1
siControl	704534	2.62783	G1	siControl	704534	0	G1
siControl	761724	4.97437	G1	siControl	761724	0	G1
siControl	956133	1205.11	S	siControl	956133	0	S
siControl	762791	3.37124	G1	siControl	762791	0	G1
siControl	1347041	1083.01	S	siControl	1347041	0	S
siControl	759624	3.96985	G1	siControl	759624	0	G1
siControl	744945	3.31327	G1	siControl	744945	0	G1
siControl	681945	3.14888	G1	siControl	681945	0	G1
siControl	1181841	1346.34	S	siControl	1181841	0	S
siControl	872925	1028.97	S	siControl	872925	0	S
siControl	743891	3.31355	G1	siControl	743891	0	G1
siControl	709925	4.25548	G1	siControl	709925	0	G1
siControl	1103977	1380.75	S	siControl	1103977	0	S
siControl	1004419	1503.95	S	siControl	1004419	0	S
siControl	754605	10.8551	G1	siControl	754605	0	G1
siControl	748745	3.15194	G1	siControl	748745	0	G1
siControl	1197683	1582.65	S	siControl	1197683	0	S
siControl	762512	10.5449	S	siControl	762512	0	S
siControl	715864	4.19045	G1	siControl	715864	0	G1
siControl	748493	3.48983	G1	siControl	748493	0	G1
siControl	1144512	1818.38	S	siControl	1144512	0	S
siControl	831285	1135.64	S	siControl	831285	0	S
siControl	1033810	1507.98	S	siControl	1033810	0	S
siControl	1306861	979.4	S	siControl	1306861	0	S
siControl	757616	5.19827	G1	siControl	757616	0	G1
siControl	1602985	3.78171	G2/M	siControl	1602985	0	G2/M
siControl	1191063	1361.35	S	siControl	1191063	0	S
siControl	990649	1676.24	S	siControl	990649	0	S
siControl	757317	467.829	S	siControl	757317	0	S
siControl	754016	2.79157	G1	siControl	754016	0	G1
siControl	753560	56.0984	S	siControl	753560	0	S
siControl	1576544	2.76658	G2/M	siControl	1576544	2	G2/M
siControl	740500	2.4905	G1	siControl	740500	0	G1
siControl	721174	17.2415	S	siControl	721174	0	S
siControl	864608	956.077	S	siControl	864608	0	S
siControl	1101464	1784.95	S	siControl	1101464	0	S
siControl	1180415	1744.95	S	siControl	1180415	1	S
siControl	872127	1594.8	S	siControl	872127	0	S
siControl	748336	2.18628	G1	siControl	748336	0	G1
siControl	872795	1290.94	S	siControl	872795	0	S
siControl	1585616	7.65294	G2/M	siControl	1585616	0	G2/M
siControl	1320303	1061.23	S	siControl	1320303	0	S
siControl	1484413	22.0118	S	siControl	1484413	0	S
siControl	1152426	1076.87	S	siControl	1152426	0	S
siControl	743707	3.78558	G1	siControl	743707	0	G1
siControl	1488231	7.53306	G2/M	siControl	1488231	0	G2/M
siControl	1.53662e+06	5.05834	G2/M	siControl	1.53662e+06	5	G2/M
siControl	727180	5.57339	G1	siControl	727180	0	G1
siControl	1124101	1690.86	S	siControl	1124101	1	S
siControl	1.33152e+06	826.172	S	siControl	1.33152e+06	0	S
siControl	901499	871.714	S	siControl	901499	0	S
siControl	758025	4.55808	G1	siControl	758025	1	G1
siControl	752991	2.80275	G1	siControl	752991	0	G1
siControl	771078	405.302	S	siControl	771078	0	S
siControl	779874	890.926	S	siControl	779874	1	S
siControl	1518651	3.07608	G2/M	siControl	1518651	0	G2/M
siControl	717230	5.60513	G1	siControl	717230	0	G1
siControl	817004	1013.32	S	siControl	817004	0	S
siControl	727401	4.0326	G1	siControl	727401	0	G1
siControl	721055	4.3377	G1	siControl	721055	0	G1
siControl	1471756	562.105	S	siControl	1471756	0	S
siControl	727196	3.9535	G1	siControl	727196	0	G1
siControl	863713	1174.63	S	siControl	863713	0	S
siControl	1014471	1087.66	S	siControl	1014471	1	S
siControl	751704	7.41886	G1	siControl	751704	0	G1
siControl	721086	2.84458	G1	siControl	721086	0	G1
siControl	1599975	7.26055	G2/M	siControl	1599975	0	G2/M
siControl	997851	1343.24	S	siControl	997851	0	S
siControl	753803	5.40109	G1	siControl	753803	0	G1
siControl	1569699	12.5255	S	siControl	1569699	3	S
siControl	1028699	1265.16	S	siControl	1028699	0	S
siControl	745226	7.19877	G1	siControl	745226	2	G1
siControl	1570710	3.92837	G2/M	siControl	1570710	4	G2/M
siControl	1560711	4.36506	G2/M	siControl	1560711	0	G2/M
siControl	756741	4.64994	G1	siControl	756741	0	G1
siControl	1504563	689.632	S	siControl	1504563	0	S
siControl	745014	7.33773	G1	siControl	745014	0	G1
siControl	712032	4.30036	G1	siControl	712032	0	G1
siControl	732680	5.77465	G1	siControl	732680	0	G1
siControl	750927	4.9033	G1	siControl	750927	0	G1
siControl	755018	6.30467	G1	siControl	755018	0	G1
siControl	749739	5.32784	G1	siControl	749739	0	G1
siControl	734793	3.652	G1	siControl	734793	0	G1
siControl	1.29753e+06	931.827	S	siControl	1.29753e+06	0	S
siControl	1575937	7.16026	G2/M	siControl	1575937	2	G2/M
siControl	804965	819.007	S	siControl	804965	0	S
siControl	1473101	5.79608	G2/M	siControl	1473101	4	G2/M
siControl	1566631	3.32287	G2/M	siControl	1566631	1	G2/M
siControl	771548	95.247	S	siControl	771548	0	S
siControl	1311064	1330.26	S	siControl	1311064	0	S
siControl	763852	5.07548	G1	siControl	763852	0	G1
siControl	1568294	14.6571	S	siControl	1568294	0	S
siControl	723282	3.47777	G1	siControl	723282	0	G1
siControl	736929	3.77138	G1	siControl	736929	1	G1
siControl	1484658	4.41969	G2/M	siControl	1484658	0	G2/M
siControl	752452	4.13651	G1	siControl	752452	0	G1
siControl	1223169	1690.28	S	siControl	1223169	0	S
siControl	787891	622.653	S	siControl	787891	0	S
siControl	706526	4.69942	G1	siControl	706526	3	G1
siControl	1521504	162.123	S	siControl	1521504	0	S
siControl	1052972	2046.29	S	siControl	1052972	0	S
siControl	761186	723.423	S	siControl	761186	0	S
siControl	723934	4.01257	G1	siControl	723934	1	G1
siControl	712523	9.71789	G1	siControl	712523	0	G1
siControl	748682	7.205	G1	siControl	748682	0	G1
siControl	728097	9.9125	G1	siControl	728097	0	G1
siControl	778417	342.891	S	siControl	778417	1	S
siControl	728203	2.93431	G1	siControl	728203	0	G1
siControl	1496376	4.18559	G2/M	siControl	1496376	0	G2/M
siControl	1341129	1242.74	S	siControl	1341129	0	S
siControl	1237969	1199.08	S	siControl	1237969	0	S
siControl	1537002	126.814	S	siControl	1537002	0	S
siControl	736315	542.52	S	siControl	736315	1	S
siControl	768283	10.3623	S	siControl	768283	0	S
siControl	731384	4.09068	G1	siControl	731384	0	G1
siControl	1261782	972.555	S	siControl	1261782	0	S
siControl	723905	2.67272	G1	siControl	723905	0	G1
siControl	1471844	2.70954	G2/M	siControl	1471844	0	G2/M
siControl	1100775	1502.52	S	siControl	1100775	0	S
siControl	755095	3.39647	G1	siControl	755095	0	G1
siControl	1492097	2.81502	G2/M	siControl	1492097	0	G2/M
siControl	809760	754.727	S	siControl	809760	0	S
siControl	1.53527e+06	110.759	S	siControl	1.53527e+06	1	S
siControl	721722	3.69229	G1	siControl	721722	0	G1
siControl	775145	361.269	S	siControl	775145	0	S
siControl	1501479	4.11306	G2/M	siControl	1501479	0	G2/M
siControl	752285	555.409	S	siControl	752285	0	S
siControl	736344	3.66522	G1	siControl	736344	1	G1
siControl	751320	3.24237	G1	siControl	751320	0	G1
siControl	1321920	1273.73	S	siControl	1321920	0	S
siControl	753277	4.95049	G1	siControl	753277	0	G1
siControl	745109	3.76915	G1	siControl	745109	0	G1
siControl	1520822	322.806	S	siControl	1520822	0	S
siControl	1.34297e+06	778.281	S	siControl	1.34297e+06	0	S
siControl	716119	131.159	S	siControl	716119	0	S
siControl	751111	4.53212	G1	siControl	751111	0	G1
siControl	1070616	820.476	S	siControl	1070616	0	S
siControl	683804	4.23533	G1	siControl	683804	0	G1
siControl	739170	3.11406	G1	siControl	739170	0	G1
siControl	1487329	4.30733	G2/M	siControl	1487329	0	G2/M
siControl	1092896	784.577	S	siControl	1092896	1	S
siControl	834022	1083.39	S	siControl	834022	0	S
siControl	717336	3.48925	G1	siControl	717336	0	G1
siControl	762774	3.54881	G1	siControl	762774	0	G1
siControl	770313	551.553	S	siControl	770313	0	S
siControl	738414	4.9984	G1	siControl	738414	0	G1
siControl	747494	4.65662	G1	siControl	747494	0	G1
siControl	913040	808.484	S	siControl	913040	0	S
siControl	739058	7.43484	G1	siControl	739058	0	G1
siControl	1046418	1261.4	S	siControl	1046418	1	S
siControl	720478	3.44318	G1	siControl	720478	0	G1
siControl	689379	3.20981	G1	siControl	689379	0	G1
siControl	727061	5.06161	G1	siControl	727061	0	G1
siControl	1450408	4.45579	G2/M	siControl	1450408	0	G2/M
siControl	694810	6.14217	G1	siControl	694810	0	G1
siControl	1275121	1008.1	S	siControl	1275121	0	S
siControl	1526396	10.8435	S	siControl	1526396	0	S
siControl	1183692	1160.46	S	siControl	1183692	0	S
siControl	736436	5.58875	G1	siControl	736436	0	G1
siControl	1101995	964.834	S	siControl	1101995	0	S
siControl	1537019	7.25284	G2/M	siControl	1537019	0	G2/M
siControl	1220665	1505.35	S	siControl	1220665	0	S
siControl	675364	5.59498	G1	siControl	675364	0	G1
siControl	747671	83.6071	S	siControl	747671	0	S
siControl	727665	4.00418	G1	siControl	727665	0	G1
siControl	1398916	62.2416	S	siControl	1398916	1	S
siControl	664683	4.14114	G1	siControl	664683	0	G1
siControl	737141	3.25901	G1	siControl	737141	0	G1
siControl	1441609	3.94255	G2/M	siControl	1441609	3	G2/M
siControl	1400715	5.74941	G2/M	siControl	1400715	0	G2/M
siControl	1.11174e+06	1344.71	S	siControl	1.11174e+06	0	S
siControl	729734	16.1782	S	siControl	729734	0	S
siControl	1401310	4.07738	G2/M	siControl	1401310	0	G2/M
siControl	798867	955.008	S	siControl	798867	0	S
siControl	1242636	889.943	S	siControl	1242636	0	S
siControl	1487151	128.473	S	siControl	1487151	0	S
siControl	1438407	6.38764	G2/M	siControl	1438407	0	G2/M
siControl	1293219	658.546	S	siControl	1293219	1	S
siControl	1.50342e+06	11.4668	S	siControl	1.50342e+06	0	S
siControl	730115	486.626	S	siControl	730115	1	S
siControl	681784	7.19043	G1	siControl	681784	0	G1
siControl	1078223	992.149	S	siControl	1078223	0	S
siControl	724557	360.306	S	siControl	724557	1	S
siControl	657656	11.1386	S	siControl	657656	0	S
siControl	1481590	3.99353	G2/M	siControl	1481590	1	G2/M
siControl	631823	5.20771	G1	siControl	631823	0	G1
siControl	1396797	588.257	S	siControl	1396797	1	S
siControl	849933	761.547	S	siControl	849933	0	S
siControl	1466107	4.45395	G2/M	siControl	1466107	0	G2/M
siControl	1451794	15.1292	S	siControl	1451794	0	S
siControl	682662	7.16729	G1	siControl	682662	1	G1
siControl	1408171	3.0037	G2/M	siControl	1408171	2	G2/M
siControl	862292	1001.17	S	siControl	862292	0	S
siControl	621704	6.37958	G1	siControl	621704	0	G1
siControl	770055	679.741	S	siControl	770055	0	S
siControl	711844	6.70365	G1	siControl	711844	0	G1
siControl	1098997	896.202	S	siControl	1098997	1	S
siControl	1413000	14.8324	S	siControl	1413000	0	S
siControl	706668	760.458	S	siControl	706668	0	S
siControl	1056907	1329.03	S	siControl	1056907	0	S
siControl	677913	5.22094	G1	siControl	677913	0	G1
siControl	666979	3.59007	G1	siControl	666979	0	G1
siControl	663851	4.79586	G1	siControl	663851	0	G1
siControl	696624	2.69963	G1	siControl	696624	0	G1
siControl	644809	5.18329	G1	siControl	644809	0	G1
siControl	679729	393.316	S	siControl	679729	0	S
siControl	799863	1178.78	S	siControl	799863	0	S
siControl	820058	1200.75	S	siControl	820058	0	S
siControl	597315	2.65684	G1	siControl	597315	0	G1
siControl	667656	6.06921	G1	siControl	667656	0	G1
siControl	676006	107.822	S	siControl	676006	0	S
siControl	719484	535.965	S	siControl	719484	0	S
siControl	664932	12.6638	S	siControl	664932	1	S
siControl	1435889	3.72629	G2/M	siControl	1435889	0	G2/M
siControl	1391557	2.11741	G2/M	siControl	1391557	0	G2/M
siControl	808066	927.599	S	siControl	808066	0	S
siControl	694272	3.96824	G1	siControl	694272	0	G1
siControl	812985	1304.14	S	siControl	812985	0	S
siControl	1202611	913.467	S	siControl	1202611	0	S
siControl	1340161	2.21464	G2/M	siControl	1340161	0	G2/M
siControl	1278130	3.53439	G2/M	siControl	1278130	0	G2/M
siControl	1404158	7.0039	G2/M	siControl	1404158	0	G2/M
siControl	1395463	493.01	S	siControl	1395463	1	S
siControl	656476	291.347	S	siControl	656476	0	S
siControl	1386612	6.04766	G2/M	siControl	1386612	0	G2/M
siControl	606241	2.99394	G1	siControl	606241	0	G1
siControl	1320401	2.8935	G2/M	siControl	1320401	0	G2/M
siControl	571576	3.61953	G1	siControl	571576	0	G1
siControl	642427	2.47912	G1	siControl	642427	0	G1
siControl	609265	3.74678	G1	siControl	609265	0	G1
siControl	1054546	93.0017	S	siControl	1054546	4	S
siControl	659495	3.22447	G1	siControl	659495	0	G1
siControl	643049	2.72247	G1	siControl	643049	0	G1
siControl	686952	286.448	S	siControl	686952	0	S
siControl	645610	3.88916	G1	siControl	645610	0	G1
siControl	675677	371.195	S	siControl	675677	0	S
siControl	657359	5.79187	G1	siControl	657359	0	G1
siControl	575887	2.66565	G1	siControl	575887	0	G1
siControl	691268	537.534	S	siControl	691268	0	S
siControl	590109	4.03324	G1	siControl	590109	0	G1
siControl	644433	3.19158	G1	siControl	644433	0	G1
siControl	866265	1170.74	S	siControl	866265	0	S
siControl	671945	377.352	S	siControl	671945	0	S
siControl	712840	898.742	S	siControl	712840	1	S
siControl	802466	428.994	S	siControl	802466	0	S
siControl	630391	12.1865	S	siControl	630391	0	S
siControl	1382698	2.97213	G2/M	siControl	1382698	0	G2/M
siControl	572711	5.49303	G1	siControl	572711	0	G1
siControl	1368535	6.77629	G2/M	siControl	1368535	0	G2/M
siControl	635506	3.53187	G1	siControl	635506	0	G1
siControl	1091522	460.08	S	siControl	1091522	0	S
siControl	1158803	870.864	S	siControl	1158803	0	S
siControl	506169	3.44423	G1	siControl	506169	0	G1
siControl	1305239	3.80311	G2/M	siControl	1305239	0	G2/M
siControl	563269	535.646	S	siControl	563269	0	S
siControl	564024	379.37	S	siControl	564024	0	S
siControl	643752	4.09722	G1	siControl	643752	0	G1
siControl	516281	3.27323	G1	siControl	516281	0	G1
siControl	685235	396.8	S	siControl	685235	0	S
siControl	1059713	785.223	S	siControl	1059713	1	S
siControl	631373	3.19258	G1	siControl	631373	0	G1
siControl	1055652	1469.72	S	siControl	1055652	1	S
siControl	1036104	1378.34	S	siControl	1036104	0	S
siControl	675811	451.903	S	siControl	675811	0	S
siControl	609976	3.64007	G1	siControl	609976	0	G1
siControl	767877	588.848	S	siControl	767877	0	S
siControl	1.0312e+06	1314.68	S	siControl	1.0312e+06	0	S
siControl	1264654	1060.02	S	siControl	1264654	0	S
siControl	755229	696.159	S	siControl	755229	1	S
siControl	1.51165e+06	5.76952	G2/M	siControl	1.51165e+06	0	G2/M
siControl	1255907	871.475	S	siControl	1255907	0	S
siControl	1199022	1524.8	S	siControl	1199022	0	S
siControl	1553577	190.545	S	siControl	1553577	0	S
siControl	1026947	1072.46	S	siControl	1026947	0	S
siControl	1322850	1411.23	S	siControl	1322850	1	S
siControl	701646	11.4205	S	siControl	701646	0	S
siControl	1483062	789.212	S	siControl	1483062	0	S
siControl	1243530	1632.82	S	siControl	1243530	1	S
siControl	1134040	1101.4	S	siControl	1134040	0	S
siControl	716848	4.46134	G1	siControl	716848	0	G1
siControl	922859	971.88	S	siControl	922859	0	S
siControl	699980	3.52263	G1	siControl	699980	0	G1
siControl	900419	1055.61	S	siControl	900419	0	S
siControl	723597	2.8	G1	siControl	723597	0	G1
siControl	715038	2.3714	G1	siControl	715038	0	G1
siControl	1541251	10.3629	S	siControl	1541251	0	S
siControl	1523958	217.449	S	siControl	1523958	0	S
siControl	1297933	1329.56	S	siControl	1297933	0	S
siControl	725975	4.53272	G1	siControl	725975	0	G1
siControl	1365240	850.747	S	siControl	1365240	0	S
siControl	1509746	9.27557	G2/M	siControl	1509746	0	G2/M
siControl	1524709	3.45536	G2/M	siControl	1524709	1	G2/M
siControl	1479182	11.2081	S	siControl	1479182	0	S
siControl	1534707	3.36683	G2/M	siControl	1534707	0	G2/M
siControl	968192	566.333	S	siControl	968192	0	S
siControl	1535313	9.27821	G2/M	siControl	1535313	1	G2/M
siControl	818412	525.486	S	siControl	818412	2	S
siControl	1.01899e+06	292.113	S	siControl	1.01899e+06	0	S
siControl	1568804	8.36219	G2/M	siControl	1568804	0	G2/M
siControl	794810	684.571	S	siControl	794810	0	S
siControl	1253316	1031.34	S	siControl	1253316	0	S
siControl	1248600	1185.86	S	siControl	1248600	0	S
siControl	1503498	4.92702	G2/M	siControl	1503498	1	G2/M
siControl	1092814	1357.31	S	siControl	1092814	0	S
siControl	1164352	1289.95	S	siControl	1164352	0	S
siControl	721735	4.50636	G1	siControl	721735	0	G1
siControl	872112	840.773	S	siControl	872112	0	S
siControl	1178080	1003.39	S	siControl	1178080	0	S
siControl	1542800	789.589	S	siControl	1542800	0	S
siControl	1203544	1100.96	S	siControl	1203544	0	S
siControl	1306744	1585.35	S	siControl	1306744	1	S
siControl	716736	5.22936	G1	siControl	716736	0	G1
siControl	750288	305.773	S	siControl	750288	0	S
siControl	1491971	8.01192	G2/M	siControl	1491971	0	G2/M
siControl	734396	10.6984	S	siControl	734396	0	S
siControl	787167	628.075	S	siControl	787167	1	S
siControl	1577068	5.66667	G2/M	siControl	1577068	1	G2/M
siControl	1199864	1453.59	S	siControl	1199864	0	S
siControl	714190	3.95389	G1	siControl	714190	0	G1
siControl	733739	5.92786	G1	siControl	733739	0	G1
siControl	1166933	1414.04	S	siControl	1166933	0	S
siControl	1368069	1137.87	S	siControl	1368069	1	S
siControl	1238841	1306.67	S	siControl	1238841	1	S
siControl	1512780	6.63632	G2/M	siControl	1512780	2	G2/M
siControl	912484	829.184	S	siControl	912484	0	S
siControl	1550933	5.08107	G2/M	siControl	1550933	0	G2/M
siControl	1520162	2.86969	G2/M	siControl	1520162	1	G2/M
siControl	1450035	656.09	S	siControl	1450035	0	S
siControl	723067	4.03752	G1	siControl	723067	1	G1
siControl	732337	4.32244	G1	siControl	732337	0	G1
siControl	1519403	2.8988	G2/M	siControl	1519403	2	G2/M
siControl	1465802	15.8274	S	siControl	1465802	0	S
siControl	1583901	8.97357	G2/M	siControl	1583901	0	G2/M
siControl	1159582	1347.68	S	siControl	1159582	0	S
siControl	705550	3.01226	G1	siControl	705550	0	G1
siControl	1466042	2.47667	G2/M	siControl	1466042	0	G2/M
siControl	729890	3.23031	G1	siControl	729890	0	G1
siControl	1545111	678.907	S	siControl	1545111	0	S
siControl	1631941	323.995	S	siControl	1631941	6	S
siControl	733786	3.85399	G1	siControl	733786	0	G1
siControl	1219701	846.791	S	siControl	1219701	1	S
siControl	738175	205.418	S	siControl	738175	0	S
siControl	722592	3.15363	G1	siControl	722592	2	G1
siControl	899242	1413.31	S	siControl	899242	1	S
siControl	771989	7.40726	G1	siControl	771989	0	G1
siControl	701231	6.71208	G1	siControl	701231	0	G1
siControl	1.00236e+06	1499.62	S	siControl	1.00236e+06	1	S
siControl	1430496	874.164	S	siControl	1430496	0	S
siControl	861997	1369.12	S	siControl	861997	1	S
siControl	734234	355.356	S	siControl	734234	0	S
siControl	767920	6.66804	G1	siControl	767920	0	G1
siControl	727974	3.12131	G1	siControl	727974	0	G1
siControl	806957	415.989	S	siControl	806957	0	S
siControl	725103	3.09538	G1	siControl	725103	0	G1
siControl	756859	87.9101	S	siControl	756859	0	S
siControl	691438	3.53885	G1	siControl	691438	0	G1
siControl	727613	4.56084	G1	siControl	727613	0	G1
siControl	1178164	775.841	S	siControl	1178164	0	S
siControl	722140	252.579	S	siControl	722140	0	S
siControl	1294694	299.3	S	siControl	1294694	3	S
siControl	1068433	1057.98	S	siControl	1068433	0	S
siControl	802516	943.771	S	siControl	802516	0	S
siControl	703027	2.65636	G1	siControl	703027	0	G1
siControl	677109	5.9176	G1	siControl	677109	0	G1
siControl	1430185	433.426	S	siControl	1430185	0	S
siControl	802757	574.473	S	siControl	802757	0	S
siControl	714264	5.44729	G1	siControl	714264	0	G1
siControl	735080	3.90731	G1	siControl	735080	0	G1
siControl	1019904	1077.7	S	siControl	1019904	0	S
siControl	1468213	6.34134	G2/M	siControl	1468213	0	G2/M
siControl	687779	4.15029	G1	siControl	687779	0	G1
siControl	1539527	8.02864	G2/M	siControl	1539527	0	G2/M
siControl	1443997	5.96105	G2/M	siControl	1443997	0	G2/M
siControl	772294	915.947	S	siControl	772294	0	S
siControl	746540	5.10996	G1	siControl	746540	0	G1
siControl	651029	5.23474	G1	siControl	651029	0	G1
siControl	1512478	44.478	S	siControl	1512478	0	S
siControl	730515	5.09402	G1	siControl	730515	0	G1
siControl	737481	807.357	S	siControl	737481	0	S
siControl	791824	808.975	S	siControl	791824	0	S
siControl	1532429	12.2446	S	siControl	1532429	0	S
siControl	798285	1042.25	S	siControl	798285	0	S
siControl	1528863	47.6002	S	siControl	1528863	0	S
siControl	679780	6.70764	G1	siControl	679780	1	G1
siControl	764215	725.365	S	siControl	764215	0	S
siControl	656842	4.46038	G1	siControl	656842	0	G1
siControl	918449	1204.97	S	siControl	918449	0	S
siControl	716324	4.87107	G1	siControl	716324	0	G1
siControl	684908	4.56351	G1	siControl	684908	0	G1
siControl	760845	756.184	S	siControl	760845	0	S
siControl	791883	1372.54	S	siControl	791883	0	S
siControl	1446517	4.06623	G2/M	siControl	1446517	2	G2/M
siControl	1402239	9.49864	G2/M	siControl	1402239	1	G2/M
siControl	682177	3.38815	G1	siControl	682177	0	G1
siControl	715278	6.41942	G1	siControl	715278	0	G1
siControl	721973	6.34687	G1	siControl	721973	0	G1
siControl	647122	5.08909	G1	siControl	647122	0	G1
siControl	1397292	4.71503	G2/M	siControl	1397292	0	G2/M
siControl	1508114	6.66087	G2/M	siControl	1508114	0	G2/M
siControl	709466	2.7442	G1	siControl	709466	0	G1
siControl	665274	2.67019	G1	siControl	665274	0	G1
siControl	1387344	970.897	S	siControl	1387344	0	S
siControl	1.45554e+06	4.323	G2/M	siControl	1.45554e+06	0	G2/M
siControl	717898	441.031	S	siControl	717898	0	S
siControl	669491	7.44928	G1	siControl	669491	0	G1
siControl	1429886	196.038	S	siControl	1429886	0	S
siControl	663827	2.34457	G1	siControl	663827	1	G1
siControl	738745	618.093	S	siControl	738745	0	S
siControl	709221	2.15527	G1	siControl	709221	0	G1
siControl	660438	4.15995	G1	siControl	660438	0	G1
siControl	1395560	593.497	S	siControl	1395560	1	S
siControl	688710	4.16003	G1	siControl	688710	0	G1
siControl	683384	4.50141	G1	siControl	683384	0	G1
siControl	688692	2.52647	G1	siControl	688692	0	G1
siControl	645400	2.70933	G1	siControl	645400	0	G1
siControl	1417993	3.7952	G2/M	siControl	1417993	0	G2/M
siControl	652190	3.03745	G1	siControl	652190	0	G1
siControl	693713	2.83043	G1	siControl	693713	1	G1
siControl	658374	4.75153	G1	siControl	658374	0	G1
siControl	653267	2.64055	G1	siControl	653267	0	G1
siControl	634819	3.98943	G1	siControl	634819	0	G1
siControl	1460126	2.97845	G2/M	siControl	1460126	1	G2/M
siControl	1391922	2.8817	G2/M	siControl	1391922	1	G2/M
siControl	623450	4.47754	G1	siControl	623450	0	G1
siControl	1438802	4.16307	G2/M	siControl	1438802	1	G2/M
siControl	659742	2.5913	G1	siControl	659742	0	G1
siControl	630496	2.61497	G1	siControl	630496	0	G1
siControl	835270	1139.29	S	siControl	835270	1	S
siControl	755487	854.344	S	siControl	755487	0	S
siControl	772340	674.413	S	siControl	772340	0	S
siControl	1354216	613.316	S	siControl	1354216	0	S
siControl	1442960	3.71162	G2/M	siControl	1442960	1	G2/M
siControl	653367	2.91336	G1	siControl	653367	0	G1
siControl	608709	2.20814	G1	siControl	608709	0	G1
siControl	643764	3.46703	G1	siControl	643764	0	G1
siControl	744091	701.545	S	siControl	744091	0	S
siControl	741778	764.59	S	siControl	741778	1	S
siControl	666486	3.1183	G1	siControl	666486	0	G1
siControl	646050	2.88826	G1	siControl	646050	0	G1
siControl	927887	782.331	S	siControl	927887	1	S
siControl	625111	3.92795	G1	siControl	625111	0	G1
siControl	667413	5.02475	G1	siControl	667413	0	G1
siControl	807428	806.21	S	siControl	807428	0	S
siControl	1321859	2.73963	G2/M	siControl	1321859	1	G2/M
siControl	1250276	613.592	S	siControl	1250276	1	S
siControl	631969	566.386	S	siControl	631969	0	S
siControl	1171963	660.548	S	siControl	1171963	0	S
siControl	635953	2.86449	G1	siControl	635953	0	G1
siControl	597605	153.722	S	siControl	597605	0	S
siControl	594419	3.07994	G1	siControl	594419	0	G1
siControl	739155	832.856	S	siControl	739155	0	S
siControl	608652	5.14036	G1	siControl	608652	0	G1
siControl	1615449	322.467	S	siControl	1615449	0	S
siControl	557171	3.62872	G1	siControl	557171	0	G1
siControl	803381	904.029	S	siControl	803381	0	S
siControl	1268163	468.57	S	siControl	1268163	0	S
siControl	597533	3.82834	G1	siControl	597533	0	G1
siControl	1315745	5.57711	G2/M	siControl	1315745	0	G2/M
siControl	632288	4.15333	G1	siControl	632288	0	G1
siControl	680591	945.458	S	siControl	680591	0	S
siControl	930861	1101.89	S	siControl	930861	0	S
siControl	655259	729.018	S	siControl	655259	0	S
siControl	717530	820.592	S	siControl	717530	0	S
siControl	702563	9.53812	G1	siControl	702563	0	G1
siControl	1373459	1350.59	S	siControl	1373459	0	S
siControl	779227	357.612	S	siControl	779227	0	S
siControl	1.59251e+06	6.91193	G2/M	siControl	1.59251e+06	0	G2/M
siControl	1320201	1256.33	S	siControl	1320201	0	S
siControl	666960	640.907	S	siControl	666960	0	S
siControl	685463	3.18588	G1	siControl	685463	3	G1
siControl	675360	2.91243	G1	siControl	675360	0	G1
siControl	1467568	2.58376	G2/M	siControl	1467568	2	G2/M
siControl	1.55047e+06	403.14	S	siControl	1.55047e+06	0	S
siControl	719248	4.62268	G1	siControl	719248	0	G1
siControl	729109	189.829	S	siControl	729109	0	S
siControl	1542274	64.0254	S	siControl	1542274	0	S
siControl	726739	4.83474	G1	siControl	726739	0	G1
siControl	741805	236.647	S	siControl	741805	0	S
siControl	1268945	890.21	S	siControl	1268945	0	S
siControl	727614	3.1987	G1	siControl	727614	0	G1
siControl	1243918	1047.95	S	siControl	1243918	0	S
siControl	946407	1156.01	S	siControl	946407	0	S
siControl	1541168	490.623	S	siControl	1541168	0	S
siControl	727442	3.39699	G1	siControl	727442	0	G1
siControl	1017055	1335.13	S	siControl	1017055	0	S
siControl	820785	1084.86	S	siControl	820785	0	S
siControl	717391	4.36902	G1	siControl	717391	0	G1
siControl	958255	1229.01	S	siControl	958255	1	S
siControl	714298	3.8243	G1	siControl	714298	0	G1
siControl	738420	279.725	S	siControl	738420	0	S
siControl	759106	8.03619	G1	siControl	759106	0	G1
siControl	737043	18.717	S	siControl	737043	0	S
siControl	1556589	243.551	S	siControl	1556589	0	S
siControl	954244	1084.59	S	siControl	954244	0	S
siControl	750205	3.98256	G1	siControl	750205	0	G1
siControl	1554996	2.32954	G2/M	siControl	1554996	0	G2/M
siControl	771305	488.261	S	siControl	771305	2	S
siControl	742484	2.8576	G1	siControl	742484	0	G1
siControl	749309	9.95277	G1	siControl	749309	0	G1
siControl	785864	610.734	S	siControl	785864	0	S
siControl	744957	3.9591	G1	siControl	744957	1	G1
siControl	1094190	1430.08	S	siControl	1094190	1	S
siControl	1233115	1062.77	S	siControl	1233115	0	S
siControl	1539255	6.70481	G2/M	siControl	1539255	0	G2/M
siControl	721250	125.254	S	siControl	721250	0	S
siControl	780128	539.175	S	siControl	780128	0	S
siControl	1004891	1478.03	S	siControl	1004891	0	S
siControl	1112766	1048.21	S	siControl	1112766	0	S
siControl	1009616	1251.91	S	siControl	1009616	1	S
siControl	1176277	964.266	S	siControl	1176277	0	S
siControl	878472	977.957	S	siControl	878472	0	S
siControl	754819	570.036	S	siControl	754819	0	S
siControl	736298	4.45515	G1	siControl	736298	0	G1
siControl	840043	819.48	S	siControl	840043	0	S
siControl	971178	1220.43	S	siControl	971178	1	S
siControl	791466	842.202	S	siControl	791466	0	S
siControl	957020	810.085	S	siControl	957020	0	S
siControl	1048194	918.142	S	siControl	1048194	0	S
siControl	1.02145e+06	1085.13	S	siControl	1.02145e+06	1	S
siControl	1529026	4.37194	G2/M	siControl	1529026	1	G2/M
siControl	1020111	1339.2	S	siControl	1020111	0	S
siControl	1125335	1021.07	S	siControl	1125335	0	S
siControl	728508	5.136	G1	siControl	728508	0	G1
siControl	1046079	933.188	S	siControl	1046079	0	S
siControl	958053	1187.34	S	siControl	958053	0	S
siControl	1005342	988.531	S	siControl	1005342	0	S
siControl	1315906	981.483	S	siControl	1315906	1	S
siControl	740181	110.629	S	siControl	740181	0	S
siControl	1011970	760.764	S	siControl	1011970	0	S
siControl	1211601	1076.9	S	siControl	1211601	0	S
siControl	1553522	4.12555	G2/M	siControl	1553522	0	G2/M
siControl	1021279	1086.99	S	siControl	1021279	1	S
siControl	1147238	722.479	S	siControl	1147238	0	S
siControl	1491258	10.5209	S	siControl	1491258	0	S
siControl	1503338	50.444	S	siControl	1503338	0	S
siControl	1003715	863.667	S	siControl	1003715	0	S
siControl	1161235	1128.7	S	siControl	1161235	0	S
siControl	907137	740.183	S	siControl	907137	0	S
siControl	1.56269e+06	4.33228	G2/M	siControl	1.56269e+06	0	G2/M
siControl	727671	3.52645	G1	siControl	727671	0	G1
siControl	729941	2.94904	G1	siControl	729941	0	G1
siControl	932997	919.038	S	siControl	932997	0	S
siControl	775052	500.608	S	siControl	775052	0	S
siControl	1.56163e+06	10.8499	S	siControl	1.56163e+06	0	S
siControl	747815	393.612	S	siControl	747815	0	S
siControl	888095	747.84	S	siControl	888095	0	S
siControl	877645	674.57	S	siControl	877645	0	S
siControl	785262	469.23	S	siControl	785262	0	S
siControl	722789	3.22822	G1	siControl	722789	0	G1
siControl	795658	1146.27	S	siControl	795658	0	S
siControl	1187324	1316.55	S	siControl	1187324	0	S
siControl	1205423	1006.75	S	siControl	1205423	0	S
siControl	1495791	4.25225	G2/M	siControl	1495791	0	G2/M
siControl	1464385	7.72255	G2/M	siControl	1464385	2	G2/M
siControl	1490430	6.56376	G2/M	siControl	1490430	0	G2/M
siControl	1074670	1285.02	S	siControl	1074670	0	S
siControl	772755	742.763	S	siControl	772755	0	S
siControl	649828	4.71556	G1	siControl	649828	0	G1
siControl	1374273	761.102	S	siControl	1374273	0	S
siControl	1450532	6.34769	G2/M	siControl	1450532	0	G2/M
siControl	1023229	1104.47	S	siControl	1023229	0	S
siControl	1132333	928.412	S	siControl	1132333	0	S
siControl	916291	696.369	S	siControl	916291	0	S
siControl	1443828	425.085	S	siControl	1443828	0	S
siControl	873173	894.87	S	siControl	873173	0	S
siControl	1127752	1007.9	S	siControl	1127752	0	S
siControl	829607	640.509	S	siControl	829607	1	S
siControl	1100121	860.185	S	siControl	1100121	0	S
siControl	649068	5.08532	G1	siControl	649068	0	G1
siControl	730927	338.943	S	siControl	730927	1	S
siControl	692697	3.69152	G1	siControl	692697	0	G1
siControl	662834	4.22733	G1	siControl	662834	0	G1
siControl	1440770	206.886	S	siControl	1440770	0	S
siControl	701300	4.13624	G1	siControl	701300	0	G1
siControl	686990	3.5144	G1	siControl	686990	0	G1
siControl	1471310	172.019	S	siControl	1471310	0	S
siControl	693089	8.02781	G1	siControl	693089	0	G1
siControl	863877	978.852	S	siControl	863877	0	S
siControl	665699	3.22028	G1	siControl	665699	0	G1
siControl	1394354	703.697	S	siControl	1394354	2	S
siControl	696998	2.8347	G1	siControl	696998	0	G1
siControl	670908	5.27086	G1	siControl	670908	0	G1
siControl	697088	4.98705	G1	siControl	697088	0	G1
siControl	887009	860.184	S	siControl	887009	0	S
siControl	687756	4.97742	G1	siControl	687756	0	G1
siControl	674941	6.75998	G1	siControl	674941	0	G1
siControl	697327	5.68752	G1	siControl	697327	0	G1
siControl	1127492	1538.72	S	siControl	1127492	0	S
siControl	1476959	4.02246	G2/M	siControl	1476959	0	G2/M
siControl	690984	4.4174	G1	siControl	690984	0	G1
siControl	706469	3.23239	G1	siControl	706469	0	G1
siControl	682301	5.52171	G1	siControl	682301	0	G1
siControl	686845	5.10109	G1	siControl	686845	0	G1
siControl	698744	116.858	S	siControl	698744	0	S
siControl	674435	4.99841	G1	siControl	674435	1	G1
siControl	1048454	948.955	S	siControl	1048454	0	S
siControl	1394694	713.242	S	siControl	1394694	0	S
siControl	1204332	1168.81	S	siControl	1204332	0	S
siControl	692094	3.68652	G1	siControl	692094	0	G1
siControl	695875	6.00079	G1	siControl	695875	1	G1
siControl	635690	3.70704	G1	siControl	635690	0	G1
siControl	699244	3.39832	G1	siControl	699244	0	G1
siControl	1.45441e+06	3.35629	G2/M	siControl	1.45441e+06	0	G2/M
siControl	1401247	6.16552	G2/M	siControl	1401247	0	G2/M
siControl	667768	4.03937	G1	siControl	667768	0	G1
siControl	673540	4.97933	G1	siControl	673540	0	G1
siControl	1342313	462.552	S	siControl	1342313	0	S
siControl	1424565	6.16832	G2/M	siControl	1424565	0	G2/M
siControl	1498390	3.8123	G2/M	siControl	1498390	1	G2/M
siControl	652396	3.32391	G1	siControl	652396	0	G1
siControl	618300	3.16691	G1	siControl	618300	0	G1
siControl	686734	4.6882	G1	siControl	686734	0	G1
siControl	695090	649.445	S	siControl	695090	0	S
siControl	644406	2.81876	G1	siControl	644406	0	G1
siControl	1451573	4.06215	G2/M	siControl	1451573	0	G2/M
siControl	674772	5.23925	G1	siControl	674772	0	G1
siControl	1451415	2.24981	G2/M	siControl	1451415	3	G2/M
siControl	1.4143e+06	5.11698	G2/M	siControl	1.4143e+06	0	G2/M
siControl	1103998	1144.16	S	siControl	1103998	0	S
siControl	586479	3.7731	G1	siControl	586479	0	G1
siControl	641711	2.90034	G1	siControl	641711	0	G1
siControl	633673	3.28694	G1	siControl	633673	0	G1
siControl	773889	770.532	S	siControl	773889	1	S
siControl	666344	53.6568	S	siControl	666344	0	S
siControl	1381878	3.3872	G2/M	siControl	1381878	1	G2/M
siControl	640108	6.08755	G1	siControl	640108	0	G1
siControl	1397618	3.64517	G2/M	siControl	1397618	0	G2/M
siControl	631839	3.10748	G1	siControl	631839	0	G1
siControl	658983	90.8312	S	siControl	658983	0	S
siControl	622643	541.689	S	siControl	622643	0	S
siControl	1217900	295.53	S	siControl	1217900	0	S
siControl	615223	2.34803	G1	siControl	615223	0	G1
siControl	678855	381.309	S	siControl	678855	0	S
siControl	743453	611.597	S	siControl	743453	0	S
siControl	657347	2.48198	G1	siControl	657347	0	G1
siControl	683911	876.462	S	siControl	683911	0	S
siControl	1444953	2.80593	G2/M	siControl	1444953	1	G2/M
siControl	1002024	1153.39	S	siControl	1002024	0	S
siControl	626634	3.65442	G1	siControl	626634	0	G1
siControl	614121	5.67579	G1	siControl	614121	0	G1
siControl	660519	2.13481	G1	siControl	660519	0	G1
siControl	820694	945.624	S	siControl	820694	0	S
siControl	607875	2.37361	G1	siControl	607875	0	G1
siControl	628274	2.61381	G1	siControl	628274	0	G1
siControl	885362	1201.62	S	siControl	885362	0	S
siControl	1.01869e+06	1197.94	S	siControl	1.01869e+06	0	S
siControl	945969	1401.76	S	siControl	945969	0	S
siControl	649928	3.28309	G1	siControl	649928	0	G1
siControl	682516	225.255	S	siControl	682516	0	S
siControl	610405	9.04649	G1	siControl	610405	1	G1
siControl	664725	2.50684	G1	siControl	664725	0	G1
siControl	1096730	1301.78	S	siControl	1096730	0	S
siControl	1031282	1037.78	S	siControl	1031282	0	S
siControl	631643	3.405	G1	siControl	631643	0	G1
siControl	1039439	848.981	S	siControl	1039439	0	S
siControl	635352	861.993	S	siControl	635352	0	S
siControl	739179	578.905	S	siControl	739179	0	S
siControl	1.04777e+06	1144.61	S	siControl	1.04777e+06	0	S
siControl	1412158	2.7185	G2/M	siControl	1412158	1	G2/M
siControl	1101718	321.31	S	siControl	1101718	0	S
siControl	658763	188.466	S	siControl	658763	0	S
siControl	688579	2.06266	G1	siControl	688579	0	G1
siControl	655177	276.85	S	siControl	655177	0	S
siControl	1304328	4.3119	G2/M	siControl	1304328	0	G2/M
siControl	665597	623.142	S	siControl	665597	0	S
siControl	573068	3.82068	G1	siControl	573068	0	G1
siControl	537222	2.95705	G1	siControl	537222	0	G1
siControl	614653	3.87703	G1	siControl	614653	0	G1
siControl	1128372	977.237	S	siControl	1128372	0	S
siControl	639064	5.24276	G1	siControl	639064	0	G1
siControl	683721	575.228	S	siControl	683721	0	S
siControl	1366173	58.0132	S	siControl	1366173	1	S
siControl	633757	317.995	S	siControl	633757	0	S
siControl	627951	5.39353	G1	siControl	627951	0	G1
siControl	547316	3.99048	G1	siControl	547316	0	G1
siControl	631967	21.7192	S	siControl	631967	0	S
siControl	971897	1129.24	S	siControl	971897	0	S
siControl	636133	74.002	S	siControl	636133	0	S
siControl	690521	5.00292	G1	siControl	690521	0	G1
siControl	728314	7.70234	G1	siControl	728314	0	G1
siControl	1391790	7.58772	G2/M	siControl	1391790	0	G2/M
siControl	1.52599e+06	3.26595	G2/M	siControl	1.52599e+06	0	G2/M
siControl	761922	3.33863	G1	siControl	761922	0	G1
siControl	1157394	1042.69	S	siControl	1157394	0	S
siControl	1533229	376.332	S	siControl	1533229	0	S
siControl	716745	3.07077	G1	siControl	716745	0	G1
siControl	1524303	605.464	S	siControl	1524303	0	S
siControl	1000446	1059.12	S	siControl	1000446	0	S
siControl	632944	4.72787	G1	siControl	632944	0	G1
siControl	745638	3.01718	G1	siControl	745638	0	G1
siControl	757955	5.33984	G1	siControl	757955	0	G1
siControl	730726	3.42078	G1	siControl	730726	0	G1
siControl	751308	3.68124	G1	siControl	751308	1	G1
siControl	743561	6.74741	G1	siControl	743561	0	G1
siControl	729725	11.1803	S	siControl	729725	0	S
siControl	727319	2.86533	G1	siControl	727319	0	G1
siControl	1521526	3.13672	G2/M	siControl	1521526	0	G2/M
siControl	1585957	5.55811	G2/M	siControl	1585957	0	G2/M
siControl	749718	71.3826	S	siControl	749718	0	S
siControl	737014	3.13672	G1	siControl	737014	0	G1
siControl	1125898	1227.37	S	siControl	1125898	1	S
siControl	764902	3.73117	G1	siControl	764902	0	G1
siControl	1439730	915.82	S	siControl	1439730	0	S
siControl	741893	3.31825	G1	siControl	741893	0	G1
siControl	769446	38.1302	S	siControl	769446	0	S
siControl	736010	4.34366	G1	siControl	736010	0	G1
siControl	719476	223.276	S	siControl	719476	0	S
siControl	613909	6.60614	G1	siControl	613909	0	G1
siControl	1310325	946.441	S	siControl	1310325	0	S
siControl	792874	207.698	S	siControl	792874	0	S
siControl	1058689	1073.96	S	siControl	1058689	0	S
siControl	754352	5.47801	G1	siControl	754352	0	G1
siControl	1091673	929.307	S	siControl	1091673	0	S
siControl	1524587	4.28124	G2/M	siControl	1524587	1	G2/M
siControl	1.5345e+06	3.55957	G2/M	siControl	1.5345e+06	1	G2/M
siControl	1557612	3.10378	G2/M	siControl	1557612	0	G2/M
siControl	736895	3.60023	G1	siControl	736895	0	G1
siControl	731280	2.33481	G1	siControl	731280	0	G1
siControl	1201105	999.085	S	siControl	1201105	0	S
siControl	743498	100.374	S	siControl	743498	0	S
siControl	984028	838.356	S	siControl	984028	0	S
siControl	1380631	821.189	S	siControl	1380631	0	S
siControl	1.01072e+06	1127.47	S	siControl	1.01072e+06	0	S
siControl	930580	993.555	S	siControl	930580	0	S
siControl	724727	3.44848	G1	siControl	724727	0	G1
siControl	733748	3.76604	G1	siControl	733748	0	G1
siControl	1439474	4.0448	G2/M	siControl	1439474	0	G2/M
siControl	986903	849.906	S	siControl	986903	0	S
siControl	747372	409.572	S	siControl	747372	0	S
siControl	783240	475.665	S	siControl	783240	1	S
siControl	728747	3.45476	G1	siControl	728747	0	G1
siControl	765680	206.017	S	siControl	765680	0	S
siControl	1530597	31.693	S	siControl	1530597	1	S
siControl	827697	848.818	S	siControl	827697	0	S
siControl	1093957	1500.24	S	siControl	1093957	0	S
siControl	1472064	672.528	S	siControl	1472064	0	S
siControl	1474333	271.654	S	siControl	1474333	0	S
siControl	716818	4.65141	G1	siControl	716818	0	G1
siControl	758494	8.23601	G1	siControl	758494	0	G1
siControl	1230568	825.397	S	siControl	1230568	0	S
siControl	825081	1035.52	S	siControl	825081	0	S
siControl	765903	9.39033	G1	siControl	765903	0	G1
siControl	759529	6.00353	G1	siControl	759529	0	G1
siControl	733606	2.38165	G1	siControl	733606	0	G1
siControl	681287	123.032	S	siControl	681287	0	S
siControl	724637	3.41201	G1	siControl	724637	0	G1
siControl	716757	12.7739	S	siControl	716757	0	S
siControl	1479729	176.816	S	siControl	1479729	0	S
siControl	752231	2.27468	G1	siControl	752231	0	G1
siControl	783875	3.11144	G1	siControl	783875	2	G1
siControl	783939	89.1965	S	siControl	783939	1	S
siControl	1491705	7.27596	G2/M	siControl	1491705	2	G2/M
siControl	1560384	4.24211	G2/M	siControl	1560384	1	G2/M
siControl	753381	3.18357	G1	siControl	753381	0	G1
siControl	734127	4.02282	G1	siControl	734127	0	G1
siControl	1001004	1029.1	S	siControl	1001004	0	S
siControl	669141	7.41335	G1	siControl	669141	0	G1
siControl	805955	644.615	S	siControl	805955	0	S
siControl	734175	5.00638	G1	siControl	734175	0	G1
siControl	1520303	469.821	S	siControl	1520303	1	S
siControl	701155	333.687	S	siControl	701155	0	S
siControl	716162	464.306	S	siControl	716162	0	S
siControl	738899	3.93969	G1	siControl	738899	0	G1
siControl	1059493	1155.09	S	siControl	1059493	0	S
siControl	983202	1316.3	S	siControl	983202	0	S
siControl	1039940	1306.19	S	siControl	1039940	2	S
siControl	696491	5.06339	G1	siControl	696491	0	G1
siControl	730350	3.78191	G1	siControl	730350	0	G1
siControl	1443021	1440.63	S	siControl	1443021	0	S
siControl	725680	5.73926	G1	siControl	725680	0	G1
siControl	738247	6.5372	G1	siControl	738247	1	G1
siControl	1035991	1049.91	S	siControl	1035991	0	S
siControl	722381	5.18257	G1	siControl	722381	1	G1
siControl	678628	3.19688	G1	siControl	678628	0	G1
siControl	1499363	373.532	S	siControl	1499363	1	S
siControl	836751	1033.05	S	siControl	836751	0	S
siControl	776490	343.864	S	siControl	776490	0	S
siControl	1.00676e+06	1195.87	S	siControl	1.00676e+06	0	S
siControl	719919	5.02353	G1	siControl	719919	0	G1
siControl	689798	3.42582	G1	siControl	689798	0	G1
siControl	710792	4.37698	G1	siControl	710792	0	G1
siControl	725009	3.10049	G1	siControl	725009	0	G1
siControl	1.02678e+06	1337.98	S	siControl	1.02678e+06	0	S
siControl	740016	707.549	S	siControl	740016	0	S
siControl	712191	13.4119	S	siControl	712191	2	S
siControl	681317	3.87013	G1	siControl	681317	0	G1
siControl	1560818	3.79428	G2/M	siControl	1560818	0	G2/M
siControl	707901	63.4502	S	siControl	707901	0	S
siControl	972385	1371.86	S	siControl	972385	0	S
siControl	720726	3.64013	G1	siControl	720726	0	G1
siControl	676319	3.77808	G1	siControl	676319	0	G1
siControl	1132701	1191.13	S	siControl	1132701	1	S
siControl	1422499	5.66237	G2/M	siControl	1422499	0	G2/M
siControl	723706	3.9102	G1	siControl	723706	0	G1
siControl	765697	413.601	S	siControl	765697	0	S
siControl	815983	36.6282	S	siControl	815983	1	S
siControl	717344	2.84558	G1	siControl	717344	0	G1
siControl	1448668	691.068	S	siControl	1448668	0	S
siControl	724888	3.1066	G1	siControl	724888	0	G1
siControl	1119512	1224.77	S	siControl	1119512	0	S
siControl	1437793	542.618	S	siControl	1437793	0	S
siControl	822864	732.704	S	siControl	822864	0	S
siControl	922022	1361.46	S	siControl	922022	0	S
siControl	768786	633.334	S	siControl	768786	0	S
siControl	691584	3.6528	G1	siControl	691584	0	G1
siControl	1390764	5.0767	G2/M	siControl	1390764	0	G2/M
siControl	1588448	5.05816	G2/M	siControl	1588448	0	G2/M
siControl	1084700	1127.95	S	siControl	1084700	0	S
siControl	727312	2.77683	G1	siControl	727312	0	G1
siControl	732882	3.4068	G1	siControl	732882	1	G1
siControl	1511130	49.7474	S	siControl	1511130	1	S
siControl	802018	538.07	S	siControl	802018	0	S
siControl	703857	2.21322	G1	siControl	703857	0	G1
siControl	1062512	1500.05	S	siControl	1062512	0	S
siControl	871125	970.434	S	siControl	871125	0	S
siControl	675128	3.96791	G1	siControl	675128	0	G1
siControl	721051	2.27833	G1	siControl	721051	0	G1
siControl	741674	2.55778	G1	siControl	741674	0	G1
siControl	1139681	1187.34	S	siControl	1139681	0	S
siControl	823875	752.146	S	siControl	823875	1	S
siControl	1473548	3.14387	G2/M	siControl	1473548	1	G2/M
siControl	658809	4.72825	G1	siControl	658809	0	G1
siControl	1153106	1013.63	S	siControl	1153106	1	S
siControl	1133943	1481.54	S	siControl	1133943	0	S
siControl	700022	2.57805	G1	siControl	700022	0	G1
siControl	674157	3.44587	G1	siControl	674157	0	G1
siControl	1062875	1135.89	S	siControl	1062875	0	S
siControl	726649	5.34749	G1	siControl	726649	0	G1
siControl	664771	4.49844	G1	siControl	664771	0	G1
siControl	796806	922.845	S	siControl	796806	0	S
siControl	814435	889.593	S	siControl	814435	0	S
siControl	1166164	1185.68	S	siControl	1166164	0	S
siControl	741880	3.12171	G1	siControl	741880	0	G1
siControl	709622	2.57609	G1	siControl	709622	0	G1
siControl	1453993	15.8612	S	siControl	1453993	0	S
siControl	713693	3.12802	G1	siControl	713693	0	G1
siControl	1455739	4.40652	G2/M	siControl	1455739	0	G2/M
siControl	1496248	333.107	S	siControl	1496248	0	S
siControl	1299307	1195.58	S	siControl	1299307	0	S
siControl	705995	13.978	S	siControl	705995	0	S
siControl	865410	920.779	S	siControl	865410	0	S
siControl	1102829	888.782	S	siControl	1102829	1	S
siControl	1481546	4.04192	G2/M	siControl	1481546	0	G2/M
siControl	1446804	5.09345	G2/M	siControl	1446804	1	G2/M
siControl	1441019	3.16415	G2/M	siControl	1441019	0	G2/M
siControl	664101	4.24906	G1	siControl	664101	0	G1
siControl	1403004	2.88933	G2/M	siControl	1403004	0	G2/M
siControl	1222641	1158.4	S	siControl	1222641	0	S
siControl	691675	408.236	S	siControl	691675	0	S
siControl	697796	4.7363	G1	siControl	697796	0	G1
siControl	1361418	913.069	S	siControl	1361418	0	S
siControl	882544	939.286	S	siControl	882544	0	S
siControl	741111	648.619	S	siControl	741111	1	S
siControl	1456595	7.13431	G2/M	siControl	1456595	1	G2/M
siControl	674025	11.1435	S	siControl	674025	0	S
siControl	1464793	3.85859	G2/M	siControl	1464793	0	G2/M
siControl	706130	4.01027	G1	siControl	706130	0	G1
siControl	683310	414.865	S	siControl	683310	1	S
siControl	705640	4.11928	G1	siControl	705640	0	G1
siControl	1395111	27.1298	S	siControl	1395111	0	S
siControl	701104	6.99903	G1	siControl	701104	0	G1
siControl	1210042	274.132	S	siControl	1210042	0	S
siControl	841395	908.88	S	siControl	841395	0	S
siControl	1344772	759.325	S	siControl	1344772	1	S
siControl	698879	4.1143	G1	siControl	698879	0	G1
siControl	1382475	4.15005	G2/M	siControl	1382475	1	G2/M
siControl	813650	917.415	S	siControl	813650	0	S
siControl	1522155	3.29505	G2/M	siControl	1522155	0	G2/M
siControl	670220	3.45727	G1	siControl	670220	0	G1
siControl	732129	528.794	S	siControl	732129	0	S
siControl	1470937	6.96881	G2/M	siControl	1470937	0	G2/M
siControl	671296	5.41124	G1	siControl	671296	0	G1
siControl	700035	4.61562	G1	siControl	700035	0	G1
siControl	758044	6.57446	G1	siControl	758044	0	G1
siControl	1362086	226.073	S	siControl	1362086	0	S
siControl	1450495	33.6306	S	siControl	1450495	1	S
siControl	687907	4.3826	G1	siControl	687907	0	G1
siControl	1114944	980.836	S	siControl	1114944	0	S
siControl	686816	4.57881	G1	siControl	686816	0	G1
siControl	698631	4.90555	G1	siControl	698631	0	G1
siControl	695792	4.62003	G1	siControl	695792	0	G1
siControl	684532	3.63439	G1	siControl	684532	0	G1
siControl	784202	613.918	S	siControl	784202	0	S
siControl	1330221	784.646	S	siControl	1330221	2	S
siControl	663349	307.971	S	siControl	663349	0	S
siControl	1450301	8.74188	G2/M	siControl	1450301	0	G2/M
siControl	702196	4.72908	G1	siControl	702196	0	G1
siControl	1393702	3.59524	G2/M	siControl	1393702	1	G2/M
siControl	1388914	7.43927	G2/M	siControl	1388914	0	G2/M
siControl	664997	2.79162	G1	siControl	664997	0	G1
siControl	1400365	38.512	S	siControl	1400365	0	S
siControl	687757	3.5614	G1	siControl	687757	0	G1
siControl	1360200	446.503	S	siControl	1360200	0	S
siControl	668251	3.83102	G1	siControl	668251	0	G1
siControl	636941	4.13848	G1	siControl	636941	0	G1
siControl	1409677	439.735	S	siControl	1409677	1	S
siControl	1333811	828.713	S	siControl	1333811	0	S
siControl	659414	4.72662	G1	siControl	659414	0	G1
siControl	662294	6.20846	G1	siControl	662294	0	G1
siControl	699441	533.913	S	siControl	699441	0	S
siControl	650733	3.82325	G1	siControl	650733	0	G1
siControl	698484	4.40599	G1	siControl	698484	0	G1
siControl	606633	5.72235	G1	siControl	606633	0	G1
siControl	631319	3.2229	G1	siControl	631319	0	G1
siControl	1447802	492.36	S	siControl	1447802	0	S
siControl	680285	5.01204	G1	siControl	680285	0	G1
siControl	776379	761.719	S	siControl	776379	0	S
siControl	650845	291.017	S	siControl	650845	0	S
siControl	860310	845.452	S	siControl	860310	0	S
siControl	671975	2.97744	G1	siControl	671975	0	G1
siControl	682713	4.33154	G1	siControl	682713	0	G1
siControl	636188	4.04697	G1	siControl	636188	0	G1
siControl	615492	118.907	S	siControl	615492	0	S
siControl	683187	395.464	S	siControl	683187	0	S
siControl	1.45121e+06	3.97703	G2/M	siControl	1.45121e+06	0	G2/M
siControl	667243	4.9791	G1	siControl	667243	0	G1
siControl	1395478	6.00518	G2/M	siControl	1395478	0	G2/M
siControl	1320559	342.861	S	siControl	1320559	0	S
siControl	633598	285.982	S	siControl	633598	0	S
siControl	671824	182.979	S	siControl	671824	1	S
siControl	1438257	3.59428	G2/M	siControl	1438257	0	G2/M
siControl	1336172	722.53	S	siControl	1336172	0	S
siControl	655180	306.651	S	siControl	655180	0	S
siControl	677988	355.188	S	siControl	677988	0	S
siControl	608767	3.68106	G1	siControl	608767	0	G1
siControl	672316	2.8302	G1	siControl	672316	0	G1
siControl	659304	4.20113	G1	siControl	659304	0	G1
siControl	886851	902.71	S	siControl	886851	0	S
siControl	685313	157	S	siControl	685313	0	S
siControl	1365387	2.71945	G2/M	siControl	1365387	0	G2/M
siControl	583625	5.64685	G1	siControl	583625	0	G1
siControl	883266	1403.18	S	siControl	883266	0	S
siControl	602058	3.42619	G1	siControl	602058	0	G1
siControl	634062	2.94455	G1	siControl	634062	0	G1
siControl	937923	1132.99	S	siControl	937923	0	S
siControl	709529	628.169	S	siControl	709529	0	S
siControl	602408	2.57169	G1	siControl	602408	0	G1
siControl	638761	4.11715	G1	siControl	638761	0	G1
siControl	671612	172.059	S	siControl	671612	0	S
siControl	1356741	253.613	S	siControl	1356741	0	S
siControl	603926	3.92179	G1	siControl	603926	0	G1
siControl	672475	25.9764	S	siControl	672475	0	S
siControl	561020	3.12057	G1	siControl	561020	0	G1
siControl	657040	296.627	S	siControl	657040	1	S
siControl	558319	3.14076	G1	siControl	558319	0	G1
siControl	657056	92.0808	S	siControl	657056	0	S
siControl	696219	784.707	S	siControl	696219	0	S
siControl	1042393	886.881	S	siControl	1042393	0	S
siControl	670051	3.03581	G1	siControl	670051	0	G1
siControl	1341180	589.848	S	siControl	1341180	0	S
siControl	649907	700.838	S	siControl	649907	0	S
siControl	627238	3.57038	G1	siControl	627238	0	G1
siControl	1072869	919.325	S	siControl	1072869	1	S
siControl	702260	541.63	S	siControl	702260	0	S
siControl	607875	4.06642	G1	siControl	607875	0	G1
siControl	611050	19.8002	S	siControl	611050	0	S
siControl	1110772	7.47057	S	siControl	1110772	0	S
siControl	641477	6.70892	G1	siControl	641477	0	G1
siControl	1.02517e+06	6.37066	S	siControl	1.02517e+06	0	S
siControl	592908	3.18021	G1	siControl	592908	0	G1
siControl	1303087	59.1506	S	siControl	1303087	2	S
siControl	628172	319.502	S	siControl	628172	0	S
siControl	720831	555.816	S	siControl	720831	0	S
siControl	534125	3.76105	G1	siControl	534125	0	G1
siControl	538437	3.435	G1	siControl	538437	0	G1
siControl	597338	4.54212	G1	siControl	597338	0	G1
siControl	849740	835.564	S	siControl	849740	0	S
siControl	714635	910.116	S	siControl	714635	0	S
siControl	1055549	1060.66	S	siControl	1055549	0	S
siControl	1553285	3.626	G2/M	siControl	1553285	0	G2/M
siControl	796924	957.454	S	siControl	796924	0	S
siControl	965931	1530.36	S	siControl	965931	1	S
siControl	1599487	3.60614	G2/M	siControl	1599487	0	G2/M
siControl	1311786	915.839	S	siControl	1311786	1	S
siControl	743716	6.94852	G1	siControl	743716	0	G1
siControl	1494508	6.02478	G2/M	siControl	1494508	0	G2/M
siControl	705902	82.575	S	siControl	705902	0	S
siControl	1471804	2.812	G2/M	siControl	1471804	0	G2/M
siControl	760467	313.584	S	siControl	760467	0	S
siControl	1586329	7.08917	G2/M	siControl	1586329	0	G2/M
siControl	764544	12.3426	S	siControl	764544	1	S
siControl	760501	445.699	S	siControl	760501	0	S
siControl	631913	3.19837	G1	siControl	631913	0	G1
siControl	1.58101e+06	3.45959	G2/M	siControl	1.58101e+06	0	G2/M
siControl	1147828	1641.95	S	siControl	1147828	0	S
siControl	750769	527.086	S	siControl	750769	0	S
siControl	811782	565.015	S	siControl	811782	0	S
siControl	734600	407.965	S	siControl	734600	0	S
siControl	1574111	3.6018	G2/M	siControl	1574111	0	G2/M
siControl	1248478	839.371	S	siControl	1248478	0	S
siControl	1078152	1433.52	S	siControl	1078152	0	S
siControl	749888	3.03564	G1	siControl	749888	0	G1
siControl	1549393	2.5396	G2/M	siControl	1549393	0	G2/M
siControl	1492654	9.07314	G2/M	siControl	1492654	0	G2/M
siControl	744992	2.0466	G1	siControl	744992	0	G1
siControl	1503821	189.926	S	siControl	1503821	1	S
siControl	1061222	1555.69	S	siControl	1061222	0	S
siControl	688719	73.0404	S	siControl	688719	0	S
siControl	747481	3.13249	G1	siControl	747481	0	G1
siControl	1518944	3.22297	G2/M	siControl	1518944	0	G2/M
siControl	1190739	1224.94	S	siControl	1190739	0	S
siControl	734213	2.67679	G1	siControl	734213	0	G1
siControl	757099	3.45502	G1	siControl	757099	0	G1
siControl	729116	2.71449	G1	siControl	729116	0	G1
siControl	753663	4.75163	G1	siControl	753663	0	G1
siControl	1059459	1328.09	S	siControl	1059459	1	S
siControl	731087	5.56358	G1	siControl	731087	0	G1
siControl	745745	3.4099	G1	siControl	745745	0	G1
siControl	694467	340.255	S	siControl	694467	0	S
siControl	727346	3.20768	G1	siControl	727346	0	G1
siControl	1555157	3.00813	G2/M	siControl	1555157	0	G2/M
siControl	1067075	1333.59	S	siControl	1067075	0	S
siControl	753780	10.6324	G1	siControl	753780	0	G1
siControl	741686	3.90027	G1	siControl	741686	0	G1
siControl	1460390	3.6178	G2/M	siControl	1460390	0	G2/M
siControl	1018542	990.345	S	siControl	1018542	1	S
siControl	745728	5.1853	G1	siControl	745728	1	G1
siControl	719658	3.63701	G1	siControl	719658	0	G1
siControl	743381	3.01428	G1	siControl	743381	1	G1
siControl	702809	3.29442	G1	siControl	702809	1	G1
siControl	753684	491.471	S	siControl	753684	0	S
siControl	679509	4.4274	G1	siControl	679509	0	G1
siControl	715117	4.44397	G1	siControl	715117	0	G1
siControl	723208	3.12252	G1	siControl	723208	0	G1
siControl	881625	905.081	S	siControl	881625	0	S
siControl	671962	3.79271	G1	siControl	671962	0	G1
siControl	720573	4.96484	G1	siControl	720573	0	G1
siControl	1475288	6.74669	G2/M	siControl	1475288	1	G2/M
siControl	1097251	1218.03	S	siControl	1097251	2	S
siControl	752111	3.8754	G1	siControl	752111	0	G1
siControl	714034	3.42173	G1	siControl	714034	0	G1
siControl	1476602	5.06298	G2/M	siControl	1476602	0	G2/M
siControl	914068	1087.39	S	siControl	914068	0	S
siControl	744828	5.59657	G1	siControl	744828	1	G1
siControl	822356	1178.28	S	siControl	822356	0	S
siControl	903045	1270.65	S	siControl	903045	0	S
siControl	737838	4.02984	G1	siControl	737838	0	G1
siControl	681640	4.04928	G1	siControl	681640	0	G1
siControl	739823	6.97427	G1	siControl	739823	0	G1
siControl	732297	3.51914	G1	siControl	732297	0	G1
siControl	756519	562.737	S	siControl	756519	2	S
siControl	759485	157.804	S	siControl	759485	0	S
siControl	1056513	1453.52	S	siControl	1056513	0	S
siControl	884877	834.59	S	siControl	884877	0	S
siControl	1548983	5.4871	G2/M	siControl	1548983	1	G2/M
siControl	729061	5.97712	G1	siControl	729061	0	G1
siControl	701740	3.77769	G1	siControl	701740	0	G1
siControl	689454	4.33201	G1	siControl	689454	0	G1
siControl	687835	5.02724	G1	siControl	687835	0	G1
siControl	759082	887.587	S	siControl	759082	0	S
siControl	716798	4.67049	G1	siControl	716798	0	G1
siControl	726940	6.02173	G1	siControl	726940	1	G1
siControl	723674	5.17032	G1	siControl	723674	0	G1
siControl	1545896	5.14809	G2/M	siControl	1545896	1	G2/M
siControl	691286	4.06208	G1	siControl	691286	0	G1
siControl	733220	6.2242	G1	siControl	733220	0	G1
siControl	692477	3.63331	G1	siControl	692477	0	G1
siControl	710369	4.46537	G1	siControl	710369	0	G1
siControl	728813	2.75399	G1	siControl	728813	2	G1
siControl	738617	5.19477	G1	siControl	738617	0	G1
siControl	706741	4.4146	G1	siControl	706741	0	G1
siControl	675471	4.43178	G1	siControl	675471	0	G1
siControl	1525163	5.27506	G2/M	siControl	1525163	1	G2/M
siControl	710288	5.61506	G1	siControl	710288	0	G1
siControl	724045	5.41768	G1	siControl	724045	0	G1
siControl	749290	5.6327	G1	siControl	749290	0	G1
siControl	732300	3.99679	G1	siControl	732300	0	G1
siControl	726299	4.20395	G1	siControl	726299	0	G1
siControl	706835	2.74139	G1	siControl	706835	0	G1
siControl	676650	3.16446	G1	siControl	676650	0	G1
siControl	1453603	3.83122	G2/M	siControl	1453603	1	G2/M
siControl	1475590	7.22858	G2/M	siControl	1475590	0	G2/M
siControl	749658	5.99054	G1	siControl	749658	0	G1
siControl	724868	21.4189	S	siControl	724868	0	S
siControl	1436517	257.814	S	siControl	1436517	0	S
siControl	727943	27.6617	S	siControl	727943	0	S
siControl	747513	539.817	S	siControl	747513	0	S
siControl	1028220	1387.06	S	siControl	1028220	0	S
siControl	1433727	98.6058	S	siControl	1433727	0	S
siControl	701194	3.02695	G1	siControl	701194	0	G1
siControl	612575	6.26986	G1	siControl	612575	0	G1
siControl	1506404	4.26636	G2/M	siControl	1506404	0	G2/M
siControl	641724	3.17425	G1	siControl	641724	0	G1
siControl	764240	3.47212	G1	siControl	764240	0	G1
siControl	1374640	920.86	S	siControl	1374640	0	S
siControl	748554	5.32162	G1	siControl	748554	0	G1
siControl	778224	300.235	S	siControl	778224	0	S
siControl	980321	1217.85	S	siControl	980321	0	S
siControl	765500	3.47661	G1	siControl	765500	0	G1
siControl	758281	244.51	S	siControl	758281	0	S
siControl	765708	2.74629	G1	siControl	765708	0	G1
siControl	710519	32.7644	S	siControl	710519	0	S
siControl	1468981	287.274	S	siControl	1468981	0	S
siControl	725556	2.52138	G1	siControl	725556	0	G1
siControl	1.52102e+06	111.553	S	siControl	1.52102e+06	0	S
siControl	793180	247.243	S	siControl	793180	0	S
siControl	1401678	3.9164	G2/M	siControl	1401678	0	G2/M
siControl	1306335	3.99636	G2/M	siControl	1306335	0	G2/M
siControl	796519	456.207	S	siControl	796519	0	S
siControl	678374	4.11842	G1	siControl	678374	0	G1
siControl	752313	2.2147	G1	siControl	752313	0	G1
siControl	782339	111.408	S	siControl	782339	0	S
siControl	719634	3.2306	G1	siControl	719634	0	G1
siControl	764935	2.9412	G1	siControl	764935	0	G1
siControl	718255	4.02783	G1	siControl	718255	0	G1
siControl	774219	152.059	S	siControl	774219	0	S
siControl	724004	312.574	S	siControl	724004	0	S
siControl	655410	5.05056	G1	siControl	655410	0	G1
siControl	703603	3.80094	G1	siControl	703603	0	G1
siControl	1540806	6.73098	G2/M	siControl	1540806	1	G2/M
siControl	718350	7.51028	G1	siControl	718350	0	G1
siControl	740658	3.29895	G1	siControl	740658	0	G1
siControl	1450044	1026.25	S	siControl	1450044	0	S
siControl	913129	794.358	S	siControl	913129	0	S
siControl	1414590	3.36545	G2/M	siControl	1414590	0	G2/M
siControl	1443246	832.336	S	siControl	1443246	0	S
siControl	749436	4.92449	G1	siControl	749436	0	G1
siControl	743791	3.56932	G1	siControl	743791	0	G1
siControl	953937	1635.06	S	siControl	953937	0	S
siControl	752645	3.14164	G1	siControl	752645	0	G1
siControl	1579957	3.30952	G2/M	siControl	1579957	0	G2/M
siControl	718277	94.2125	S	siControl	718277	0	S
siControl	1.46097e+06	872.507	S	siControl	1.46097e+06	0	S
siControl	1534668	628.929	S	siControl	1534668	1	S
siControl	915497	1251.93	S	siControl	915497	0	S
siControl	1243178	1331.62	S	siControl	1243178	0	S
siControl	736506	3.31582	G1	siControl	736506	0	G1
siControl	828297	874.648	S	siControl	828297	0	S
siControl	748404	394.583	S	siControl	748404	0	S
siControl	713277	4.93545	G1	siControl	713277	0	G1
siControl	1.58047e+06	8.74672	G2/M	siControl	1.58047e+06	1	G2/M
siControl	749250	6.63627	G1	siControl	749250	0	G1
siControl	722719	217.756	S	siControl	722719	0	S
siControl	695399	35.2525	S	siControl	695399	0	S
siControl	717497	3.21334	G1	siControl	717497	0	G1
siControl	805864	1076.08	S	siControl	805864	0	S
siControl	1.37391e+06	918.649	S	siControl	1.37391e+06	0	S
siControl	1021929	1876.96	S	siControl	1021929	0	S
siControl	1107070	456.479	S	siControl	1107070	0	S
siControl	1542549	4.09679	G2/M	siControl	1542549	2	G2/M
siControl	896930	1091.9	S	siControl	896930	0	S
siControl	746772	5.13172	G1	siControl	746772	0	G1
siControl	1230803	1047.6	S	siControl	1230803	0	S
siControl	1.52223e+06	8.39589	G2/M	siControl	1.52223e+06	1	G2/M
siControl	1031619	924.528	S	siControl	1031619	0	S
siControl	1.0281e+06	2081.14	S	siControl	1.0281e+06	1	S
siControl	719834	623.483	S	siControl	719834	0	S
siControl	740603	5.03039	G1	siControl	740603	1	G1
siControl	731550	6.74492	G1	siControl	731550	0	G1
siControl	759512	4.53333	G1	siControl	759512	1	G1
siControl	1159309	1430.67	S	siControl	1159309	0	S
siControl	737989	484.404	S	siControl	737989	1	S
siControl	789839	736.195	S	siControl	789839	1	S
siControl	1432212	4.15388	G2/M	siControl	1432212	1	G2/M
siControl	766710	771.162	S	siControl	766710	0	S
siControl	824993	1077.67	S	siControl	824993	1	S
siControl	1528802	5.85371	G2/M	siControl	1528802	1	G2/M
siControl	811208	706.219	S	siControl	811208	0	S
siControl	728994	4.55386	G1	siControl	728994	0	G1
siControl	748425	7.22752	G1	siControl	748425	0	G1
siControl	1256584	1419.65	S	siControl	1256584	0	S
siControl	1.55357e+06	6.07225	G2/M	siControl	1.55357e+06	3	G2/M
siControl	761686	630.729	S	siControl	761686	0	S
siControl	1104820	1445.2	S	siControl	1104820	0	S
siControl	727124	4.2109	G1	siControl	727124	0	G1
siControl	696102	253.64	S	siControl	696102	0	S
siControl	718963	4.61517	G1	siControl	718963	1	G1
siControl	706612	128.665	S	siControl	706612	0	S
siControl	1482250	2.63219	G2/M	siControl	1482250	0	G2/M
siControl	752586	3.70698	G1	siControl	752586	0	G1
siControl	1479248	279.046	S	siControl	1479248	1	S
siControl	1221388	1336.96	S	siControl	1221388	0	S
siControl	682410	3.08893	G1	siControl	682410	0	G1
siControl	696761	2.72159	G1	siControl	696761	0	G1
siControl	722432	517.207	S	siControl	722432	0	S
siControl	1412663	4.15215	G2/M	siControl	1412663	0	G2/M
siControl	1419718	532.502	S	siControl	1419718	0	S
siControl	699346	4.04628	G1	siControl	699346	1	G1
siControl	725097	156.32	S	siControl	725097	1	S
siControl	1584226	2.82875	G2/M	siControl	1584226	0	G2/M
siControl	736885	4.66488	G1	siControl	736885	0	G1
siControl	731506	3.65166	G1	siControl	731506	0	G1
siControl	1.32474e+06	3.75332	G2/M	siControl	1.32474e+06	0	G2/M
siControl	758691	4.42142	G1	siControl	758691	0	G1
siControl	682526	2.27967	G1	siControl	682526	0	G1
siControl	710549	3.95124	G1	siControl	710549	0	G1
siControl	688184	18.1328	S	siControl	688184	1	S
siControl	1134564	1850.51	S	siControl	1134564	0	S
siControl	724589	279.665	S	siControl	724589	0	S
siControl	1247573	1326.96	S	siControl	1247573	0	S
siControl	726177	437.895	S	siControl	726177	0	S
siControl	715313	3.43464	G1	siControl	715313	0	G1
siControl	957339	1626.87	S	siControl	957339	0	S
siControl	694729	2.78113	G1	siControl	694729	0	G1
siControl	1133391	1671.5	S	siControl	1133391	0	S
siControl	714376	3.8495	G1	siControl	714376	0	G1
siControl	753391	719.338	S	siControl	753391	0	S
siControl	1128293	1291.72	S	siControl	1128293	0	S
siControl	640692	2.45391	G1	siControl	640692	0	G1
siControl	723027	333.112	S	siControl	723027	0	S
siControl	773966	682.74	S	siControl	773966	1	S
siControl	644751	92.9101	S	siControl	644751	0	S
siControl	745032	519.569	S	siControl	745032	0	S
siControl	1100241	924.465	S	siControl	1100241	0	S
siControl	1.49267e+06	7.14192	G2/M	siControl	1.49267e+06	0	G2/M
siControl	677736	3.6175	G1	siControl	677736	0	G1
siControl	826299	883.081	S	siControl	826299	0	S
siControl	733906	427.413	S	siControl	733906	0	S
siControl	1172739	1028.76	S	siControl	1172739	0	S
siControl	1171510	892.348	S	siControl	1171510	0	S
siControl	752236	706.568	S	siControl	752236	0	S
siControl	728983	6.07166	G1	siControl	728983	0	G1
siControl	748126	548.894	S	siControl	748126	0	S
siControl	772648	683.302	S	siControl	772648	0	S
siControl	777290	1021.95	S	siControl	777290	0	S
siControl	725456	3.49108	G1	siControl	725456	1	G1
siControl	1478561	8.87242	G2/M	siControl	1478561	1	G2/M
siControl	725493	458.056	S	siControl	725493	2	S
siControl	707482	5.974	G1	siControl	707482	0	G1
siControl	1179757	1192.88	S	siControl	1179757	0	S
siControl	695159	3.33866	G1	siControl	695159	1	G1
siControl	677823	18.6763	S	siControl	677823	0	S
siControl	1466111	3.82318	G2/M	siControl	1466111	0	G2/M
siControl	1407623	666.804	S	siControl	1407623	0	S
siControl	793473	754.065	S	siControl	793473	0	S
siControl	887615	751.46	S	siControl	887615	0	S
siControl	1084424	997.459	S	siControl	1084424	0	S
siControl	753889	932.283	S	siControl	753889	0	S
siControl	1323461	915.007	S	siControl	1323461	0	S
siControl	1439622	498.764	S	siControl	1439622	1	S
siControl	985727	1540.41	S	siControl	985727	1	S
siControl	669446	5.11043	G1	siControl	669446	0	G1
siControl	1279193	1024.38	S	siControl	1279193	0	S
siControl	712120	419.583	S	siControl	712120	0	S
siControl	754931	492.838	S	siControl	754931	2	S
siControl	1160978	1143.22	S	siControl	1160978	0	S
siControl	1359357	4.98726	G2/M	siControl	1359357	1	G2/M
siControl	1182660	1093.22	S	siControl	1182660	0	S
siControl	726741	538.889	S	siControl	726741	0	S
siControl	671966	4.14331	G1	siControl	671966	0	G1
siControl	1383212	47.0853	S	siControl	1383212	0	S
siControl	667711	4.82774	G1	siControl	667711	0	G1
siControl	681528	125.017	S	siControl	681528	0	S
siControl	644712	4.51746	G1	siControl	644712	0	G1
siControl	1411454	4.63508	G2/M	siControl	1411454	0	G2/M
siControl	1179395	968.185	S	siControl	1179395	0	S
siControl	676227	186.058	S	siControl	676227	0	S
siControl	674983	433.106	S	siControl	674983	0	S
siControl	775392	962.478	S	siControl	775392	0	S
siControl	1402631	7.22483	G2/M	siControl	1402631	0	G2/M
siControl	1385756	336.602	S	siControl	1385756	0	S
siControl	722422	994.356	S	siControl	722422	0	S
siControl	877536	1091.23	S	siControl	877536	0	S
siControl	847759	832.157	S	siControl	847759	2	S
siControl	669649	507.161	S	siControl	669649	0	S
siControl	677331	4.06771	G1	siControl	677331	0	G1
siControl	645932	2.82281	G1	siControl	645932	0	G1
siControl	594069	73.4846	S	siControl	594069	0	S
siControl	722048	224.314	S	siControl	722048	0	S
siControl	567865	104.277	S	siControl	567865	0	S
siControl	671768	795.218	S	siControl	671768	0	S
siControl	654724	4.02646	G1	siControl	654724	0	G1
siControl	1156830	898.21	S	siControl	1156830	1	S
siControl	664204	3.80753	G1	siControl	664204	0	G1
siControl	744717	1034.67	S	siControl	744717	0	S
siControl	636644	3.76675	G1	siControl	636644	0	G1
siControl	1321034	3.18691	G2/M	siControl	1321034	0	G2/M
siControl	649855	3.4708	G1	siControl	649855	0	G1
siControl	966056	896.748	S	siControl	966056	0	S
siControl	851640	1103.99	S	siControl	851640	0	S
siControl	725872	749.557	S	siControl	725872	0	S
siControl	631950	3.45262	G1	siControl	631950	0	G1
siControl	1269619	2.69546	G2/M	siControl	1269619	0	G2/M
siControl	688208	8.5671	G1	siControl	688208	0	G1
siControl	685133	277.162	S	siControl	685133	0	S
siControl	782710	962.222	S	siControl	782710	0	S
siControl	585729	3.68828	G1	siControl	585729	0	G1
siControl	613783	4.00324	G1	siControl	613783	0	G1
siControl	674189	736.024	S	siControl	674189	0	S
siControl	612456	3.73689	G1	siControl	612456	0	G1
siControl	663062	2.69953	G1	siControl	663062	0	G1
siControl	921773	1249.9	S	siControl	921773	0	S
siControl	610575	74.937	S	siControl	610575	0	S
siControl	590941	3.04874	G1	siControl	590941	0	G1
siControl	1636782	671.637	S	siControl	1636782	0	S
siControl	1416791	7.62847	G2/M	siControl	1416791	0	G2/M
siControl	594114	2.78412	G1	siControl	594114	0	G1
siControl	486484	733.131	S	siControl	486484	0	S
siControl	583070	4.97958	G1	siControl	583070	0	G1
siControl	636559	3.14101	G1	siControl	636559	0	G1
siControl	650298	4.67214	G1	siControl	650298	0	G1
siControl	551334	2.94379	G1	siControl	551334	0	G1
siControl	640568	5.95616	G1	siControl	640568	0	G1
siControl	599336	3.55571	G1	siControl	599336	0	G1
siControl	1351188	6.87028	G2/M	siControl	1351188	0	G2/M
siControl	497307	2.41911	G1	siControl	497307	0	G1
siControl	1314909	151.031	S	siControl	1314909	0	S
siControl	537223	4.02184	G1	siControl	537223	0	G1
siControl	729526	811.636	S	siControl	729526	0	S
siControl	1288377	3.53058	G2/M	siControl	1288377	0	G2/M
siControl	541598	4.03025	G1	siControl	541598	0	G1
siControl	609013	2.42002	G1	siControl	609013	1	G1
siControl	1290664	816.74	S	siControl	1290664	0	S
siControl	647445	4.67693	G1	siControl	647445	0	G1
siControl	545050	3.14001	G1	siControl	545050	0	G1
siControl	1325934	3.12351	G2/M	siControl	1325934	0	G2/M
siControl	612079	19.0244	S	siControl	612079	0	S
siControl	546368	4.10523	G1	siControl	546368	0	G1
siControl	1169232	956.06	S	siControl	1169232	0	S
siControl	806693	1196.89	S	siControl	806693	0	S
siControl	706583	477.138	S	siControl	706583	0	S
siControl	1517342	3.8705	G2/M	siControl	1517342	0	G2/M
siControl	836743	929.702	S	siControl	836743	0	S
siControl	1044725	936.33	S	siControl	1044725	0	S
siControl	694906	575.333	S	siControl	694906	0	S
siControl	727073	1028.75	S	siControl	727073	0	S
siControl	716214	2.81052	G1	siControl	716214	0	G1
siControl	823554	943.915	S	siControl	823554	0	S
siControl	686268	4.6656	G1	siControl	686268	0	G1
siControl	1.51324e+06	3.21966	G2/M	siControl	1.51324e+06	0	G2/M
siControl	757489	4.12121	G1	siControl	757489	0	G1
siControl	1.52659e+06	3.68374	G2/M	siControl	1.52659e+06	0	G2/M
siControl	778782	596.121	S	siControl	778782	0	S
siControl	1.54455e+06	2.99547	G2/M	siControl	1.54455e+06	0	G2/M
siControl	1491735	3.29575	G2/M	siControl	1491735	0	G2/M
siControl	1558033	3.23594	G2/M	siControl	1558033	0	G2/M
siControl	767968	5.26059	G1	siControl	767968	0	G1
siControl	721952	13.293	S	siControl	721952	0	S
siControl	745553	4.58869	G1	siControl	745553	0	G1
siControl	1504062	2.72962	G2/M	siControl	1504062	0	G2/M
siControl	797006	538.11	S	siControl	797006	1	S
siControl	776572	3.3601	G1	siControl	776572	1	G1
siControl	1.53277e+06	9.50835	G2/M	siControl	1.53277e+06	0	G2/M
siControl	1547156	5.40289	G2/M	siControl	1547156	0	G2/M
siControl	1540995	2.81073	G2/M	siControl	1540995	0	G2/M
siControl	742601	4.02844	G1	siControl	742601	0	G1
siControl	1515851	2.99483	G2/M	siControl	1515851	0	G2/M
siControl	768022	476.041	S	siControl	768022	0	S
siControl	674464	3.30845	G1	siControl	674464	0	G1
siControl	753538	3.43658	G1	siControl	753538	0	G1
siControl	1493831	2.64108	G2/M	siControl	1493831	0	G2/M
siControl	840748	1169.79	S	siControl	840748	0	S
siControl	1196602	1511.83	S	siControl	1196602	0	S
siControl	858098	1212.83	S	siControl	858098	0	S
siControl	722313	3.6686	G1	siControl	722313	0	G1
siControl	1249533	1186.57	S	siControl	1249533	0	S
siControl	1516117	5.40154	G2/M	siControl	1516117	0	G2/M
siControl	819833	851.736	S	siControl	819833	0	S
siControl	700839	3.85766	G1	siControl	700839	0	G1
siControl	680458	4.63308	G1	siControl	680458	0	G1
siControl	1116203	1681.9	S	siControl	1116203	0	S
siControl	741283	396.079	S	siControl	741283	0	S
siControl	722745	4.12001	G1	siControl	722745	0	G1
siControl	744178	3.65187	G1	siControl	744178	0	G1
siControl	718728	4.09225	G1	siControl	718728	0	G1
siControl	689890	9.23892	G1	siControl	689890	0	G1
siControl	905553	1570.14	S	siControl	905553	0	S
siControl	1169867	1525.17	S	siControl	1169867	0	S
siControl	1551348	5.50706	G2/M	siControl	1551348	0	G2/M
siControl	738032	7.86298	G1	siControl	738032	0	G1
siControl	723416	7.28795	G1	siControl	723416	0	G1
siControl	987786	744.599	S	siControl	987786	0	S
siControl	743023	603.068	S	siControl	743023	0	S
siControl	1395370	1237.02	S	siControl	1395370	0	S
siControl	1537660	5.42321	G2/M	siControl	1537660	0	G2/M
siControl	1515754	3.80572	G2/M	siControl	1515754	3	G2/M
siControl	686025	4.1565	G1	siControl	686025	0	G1
siControl	1550383	4.6708	G2/M	siControl	1550383	0	G2/M
siControl	701391	4.33134	G1	siControl	701391	0	G1
siControl	1188069	1387.07	S	siControl	1188069	0	S
siControl	705165	4.46301	G1	siControl	705165	0	G1
siControl	709827	5.03385	G1	siControl	709827	0	G1
siControl	999855	1457.17	S	siControl	999855	0	S
siControl	1474879	3.44919	G2/M	siControl	1474879	0	G2/M
siControl	898819	1226.62	S	siControl	898819	0	S
siControl	1411352	6.59899	G2/M	siControl	1411352	0	G2/M
siControl	707277	3.56281	G1	siControl	707277	0	G1
siControl	1483473	3.08411	G2/M	siControl	1483473	3	G2/M
siControl	969999	1074.96	S	siControl	969999	0	S
siControl	1502168	2.66182	G2/M	siControl	1502168	0	G2/M
siControl	917678	1416.28	S	siControl	917678	0	S
siControl	1401380	995.924	S	siControl	1401380	0	S
siControl	644729	4.53333	G1	siControl	644729	0	G1
siControl	708311	3.30396	G1	siControl	708311	0	G1
siControl	1.50695e+06	3.39266	G2/M	siControl	1.50695e+06	0	G2/M
siControl	1525796	3.9813	G2/M	siControl	1525796	0	G2/M
siControl	796758	783.908	S	siControl	796758	0	S
siControl	1011971	1016.8	S	siControl	1011971	1	S
siControl	1544984	5.22653	G2/M	siControl	1544984	0	G2/M
siControl	893906	1701.33	S	siControl	893906	1	S
siControl	1.50051e+06	2.68562	G2/M	siControl	1.50051e+06	1	G2/M
siControl	1316222	993.042	S	siControl	1316222	0	S
siControl	797288	1184.53	S	siControl	797288	0	S
siControl	1186280	1356.57	S	siControl	1186280	0	S
siControl	1.42894e+06	956.181	S	siControl	1.42894e+06	0	S
siControl	1531381	7.656	G2/M	siControl	1531381	0	G2/M
siControl	1043546	1273.07	S	siControl	1043546	1	S
siControl	925787	1418.2	S	siControl	925787	0	S
siControl	724808	2.42158	G1	siControl	724808	0	G1
siControl	1.48161e+06	19.5385	S	siControl	1.48161e+06	1	S
siControl	1074112	1995.46	S	siControl	1074112	0	S
siControl	934366	1111.41	S	siControl	934366	0	S
siControl	1261944	1609.65	S	siControl	1261944	0	S
siControl	1271853	1001.88	S	siControl	1271853	0	S
siControl	858385	1191.24	S	siControl	858385	0	S
siControl	1265015	774.466	S	siControl	1265015	0	S
siControl	750001	806.318	S	siControl	750001	0	S
siControl	710481	98.3987	S	siControl	710481	0	S
siControl	1461956	2.84096	G2/M	siControl	1461956	1	G2/M
siControl	784911	1262.21	S	siControl	784911	0	S
siControl	1368855	518.447	S	siControl	1368855	1	S
siControl	685283	3.70522	G1	siControl	685283	0	G1
siControl	836909	1567.96	S	siControl	836909	0	S
siControl	1169564	1444.64	S	siControl	1169564	0	S
siControl	581727	3.74849	G1	siControl	581727	0	G1
siControl	648298	145.911	S	siControl	648298	0	S
siControl	1114650	1070.59	S	siControl	1114650	0	S
siControl	587783	5.88423	G1	siControl	587783	0	G1
siControl	1036043	1293.51	S	siControl	1036043	0	S
siControl	815992	643.008	S	siControl	815992	0	S
siControl	538570	331.701	S	siControl	538570	0	S
siControl	615324	11.563	S	siControl	615324	0	S
siControl	631687	4.46955	G1	siControl	631687	0	G1
siControl	1428829	531.704	S	siControl	1428829	1	S
siControl	555680	5.9064	G1	siControl	555680	0	G1
siControl	1410645	4.49223	G2/M	siControl	1410645	0	G2/M
siControl	648939	5.22839	G1	siControl	648939	0	G1
siControl	586086	4.76259	G1	siControl	586086	0	G1
siControl	1434274	6.98345	G2/M	siControl	1434274	0	G2/M
siControl	1294273	7.02006	G2/M	siControl	1294273	0	G2/M
siControl	1068648	584.302	S	siControl	1068648	0	S
siControl	1389706	5.19465	G2/M	siControl	1389706	0	G2/M
siControl	686803	3.79529	G1	siControl	686803	1	G1
siControl	814931	1003.57	S	siControl	814931	0	S
siControl	610589	569.543	S	siControl	610589	0	S
siControl	1204406	1047.46	S	siControl	1204406	0	S
siControl	847922	755.259	S	siControl	847922	0	S
siControl	721784	6.35088	G1	siControl	721784	0	G1
siControl	596093	646.489	S	siControl	596093	0	S
siControl	715785	364.598	S	siControl	715785	0	S
siControl	672076	5.91914	G1	siControl	672076	0	G1
siControl	686774	4.61821	G1	siControl	686774	1	G1
siControl	895535	1046.76	S	siControl	895535	1	S
siControl	674542	14.9537	S	siControl	674542	0	S
siControl	1383972	12.9837	S	siControl	1383972	0	S
siControl	671607	4.06403	G1	siControl	671607	0	G1
siControl	909586	1233.26	S	siControl	909586	0	S
siControl	676903	5.87413	G1	siControl	676903	0	G1
siControl	669051	5.38189	G1	siControl	669051	0	G1
siControl	624994	425.179	S	siControl	624994	0	S
siControl	709639	371.714	S	siControl	709639	0	S
siControl	669161	5.23839	G1	siControl	669161	0	G1
siControl	1105314	390.483	S	siControl	1105314	0	S
siControl	896304	1270.88	S	siControl	896304	0	S
siControl	676292	3.42839	G1	siControl	676292	0	G1
siControl	1264518	198.014	S	siControl	1264518	8	S
siControl	1316754	2.78682	G2/M	siControl	1316754	0	G2/M
siControl	674909	3.3725	G1	siControl	674909	0	G1
siControl	653956	2.77763	G1	siControl	653956	0	G1
siControl	649762	4.88979	G1	siControl	649762	0	G1
siControl	1157248	883.805	S	siControl	1157248	0	S
siControl	951643	1497.27	S	siControl	951643	0	S
siControl	1460024	3.06961	G2/M	siControl	1460024	0	G2/M
siControl	667616	558.197	S	siControl	667616	0	S
siControl	814362	1100.28	S	siControl	814362	0	S
siControl	665234	2.10271	G1	siControl	665234	0	G1
siControl	643159	3.63243	G1	siControl	643159	0	G1
siControl	665858	4.11837	G1	siControl	665858	0	G1
siControl	890276	1078.83	S	siControl	890276	0	S
siControl	655574	2.85702	G1	siControl	655574	1	G1
siControl	677644	3.34426	G1	siControl	677644	0	G1
siControl	664254	5.47384	G1	siControl	664254	0	G1
siControl	1080680	1018.06	S	siControl	1080680	0	S
siControl	1061218	1267.62	S	siControl	1061218	0	S
siControl	660609	2.61235	G1	siControl	660609	0	G1
siControl	641146	169.704	S	siControl	641146	0	S
siControl	1088229	873.441	S	siControl	1088229	0	S
siControl	631082	3.34927	G1	siControl	631082	0	G1
siControl	563026	2.524	G1	siControl	563026	0	G1
siControl	643117	2.01927	G1	siControl	643117	0	G1
siControl	722584	862.372	S	siControl	722584	0	S
siControl	567501	2.36118	G1	siControl	567501	0	G1
siControl	1436413	4.93934	G2/M	siControl	1436413	0	G2/M
siControl	872620	1007.27	S	siControl	872620	0	S
siControl	912272	1398.94	S	siControl	912272	0	S
siControl	697126	839.926	S	siControl	697126	0	S
siControl	981787	953.69	S	siControl	981787	0	S
siControl	559229	4.05145	G1	siControl	559229	0	G1
siControl	624043	4.16889	G1	siControl	624043	0	G1
siControl	882404	868.474	S	siControl	882404	0	S
siControl	1241242	11.3206	S	siControl	1241242	0	S
siControl	615018	3.82544	G1	siControl	615018	0	G1
siControl	1154780	354.614	S	siControl	1154780	0	S
siControl	488129	3.0844	G1	siControl	488129	0	G1
siControl	1383106	8.07444	G2/M	siControl	1383106	0	G2/M
siControl	1105848	760.795	S	siControl	1105848	0	S
siControl	600526	4.81766	G1	siControl	600526	0	G1
siControl	622137	3.25378	G1	siControl	622137	0	G1
siControl	1178645	13.7086	S	siControl	1178645	0	S
siControl	1329454	4.37045	G2/M	siControl	1329454	2	G2/M
siControl	584269	205.796	S	siControl	584269	0	S
siControl	767191	705.23	S	siControl	767191	0	S
siControl	882830	852.619	S	siControl	882830	0	S
siControl	736572	5.8918	G1	siControl	736572	0	G1
siControl	1523618	28.8268	S	siControl	1523618	0	S
siControl	743671	7.19342	G1	siControl	743671	0	G1
siControl	705069	2.36431	G1	siControl	705069	0	G1
siControl	761729	5.31586	G1	siControl	761729	0	G1
siControl	1047688	1613.85	S	siControl	1047688	0	S
siControl	697286	3.98676	G1	siControl	697286	0	G1
siControl	764242	5.44504	G1	siControl	764242	0	G1
siControl	726354	3.11388	G1	siControl	726354	0	G1
siControl	1065089	1572.35	S	siControl	1065089	0	S
siControl	1562200	2.87493	G2/M	siControl	1562200	0	G2/M
siControl	733578	2.80221	G1	siControl	733578	0	G1
siControl	774409	4.52543	G1	siControl	774409	0	G1
siControl	718772	3.18762	G1	siControl	718772	0	G1
siControl	684778	68.3614	S	siControl	684778	0	S
siControl	725546	39.0942	S	siControl	725546	0	S
siControl	784694	5.29092	G1	siControl	784694	0	G1
siControl	724229	3.96111	G1	siControl	724229	0	G1
siControl	715949	160.791	S	siControl	715949	0	S
siControl	775392	452.108	S	siControl	775392	0	S
siControl	744381	2.51927	G1	siControl	744381	0	G1
siControl	902313	1173.8	S	siControl	902313	0	S
siControl	746799	4.16524	G1	siControl	746799	0	G1
siControl	755021	335.692	S	siControl	755021	0	S
siControl	728915	3.59843	G1	siControl	728915	0	G1
siControl	1173197	1069.81	S	siControl	1173197	0	S
siControl	746183	4.22661	G1	siControl	746183	0	G1
siControl	731320	3.81114	G1	siControl	731320	0	G1
siControl	750946	2.96733	G1	siControl	750946	0	G1
siControl	734906	3.14535	G1	siControl	734906	0	G1
siControl	1315734	667.157	S	siControl	1315734	0	S
siControl	724419	3.29677	G1	siControl	724419	0	G1
siControl	1370653	1397.47	S	siControl	1370653	0	S
siControl	750488	5.05483	G1	siControl	750488	0	G1
siControl	1558085	3.4611	G2/M	siControl	1558085	0	G2/M
siControl	740628	2.77274	G1	siControl	740628	0	G1
siControl	1423479	737.68	S	siControl	1423479	0	S
siControl	725742	4.8835	G1	siControl	725742	0	G1
siControl	637450	3.18242	G1	siControl	637450	0	G1
siControl	1093457	1217.99	S	siControl	1093457	0	S
siControl	745035	4.12707	G1	siControl	745035	0	G1
siControl	672189	3.50857	G1	siControl	672189	0	G1
siControl	750206	6.23861	G1	siControl	750206	0	G1
siControl	749684	18.7634	S	siControl	749684	0	S
siControl	752033	5.14456	G1	siControl	752033	0	G1
siControl	747872	5.69361	G1	siControl	747872	0	G1
siControl	725034	540.575	S	siControl	725034	0	S
siControl	1121499	1411.42	S	siControl	1121499	1	S
siControl	1438704	4.14976	G2/M	siControl	1438704	0	G2/M
siControl	855186	981.602	S	siControl	855186	0	S
siControl	1138468	1305.39	S	siControl	1138468	1	S
siControl	781733	523.008	S	siControl	781733	0	S
siControl	1578951	8.1881	G2/M	siControl	1578951	0	G2/M
siControl	736753	5.56308	G1	siControl	736753	0	G1
siControl	843692	1043.93	S	siControl	843692	0	S
siControl	709685	3.59337	G1	siControl	709685	0	G1
siControl	676398	4.6351	G1	siControl	676398	0	G1
siControl	1470698	706.79	S	siControl	1470698	0	S
siControl	1582236	3.34133	G2/M	siControl	1582236	0	G2/M
siControl	1055113	1587.47	S	siControl	1055113	0	S
siControl	1383645	925.171	S	siControl	1383645	0	S
siControl	826552	1080.64	S	siControl	826552	0	S
siControl	742150	5.04624	G1	siControl	742150	0	G1
siControl	1466126	887.044	S	siControl	1466126	1	S
siControl	701824	5.97245	G1	siControl	701824	0	G1
siControl	1543921	3.57325	G2/M	siControl	1543921	1	G2/M
siControl	789921	504.824	S	siControl	789921	0	S
siControl	1027719	1270.42	S	siControl	1027719	1	S
siControl	1.57447e+06	4.20966	G2/M	siControl	1.57447e+06	0	G2/M
siControl	683673	358.247	S	siControl	683673	0	S
siControl	943079	1252.6	S	siControl	943079	1	S
siControl	760845	367.727	S	siControl	760845	0	S
siControl	767392	9.49323	S	siControl	767392	1	S
siControl	1560949	3.12401	G2/M	siControl	1560949	1	G2/M
siControl	888844	1560.06	S	siControl	888844	0	S
siControl	766862	4.00549	G1	siControl	766862	0	G1
siControl	1513667	353.619	S	siControl	1513667	1	S
siControl	1101026	1791.11	S	siControl	1101026	0	S
siControl	799287	1097.43	S	siControl	799287	0	S
siControl	1537380	129.81	S	siControl	1537380	0	S
siControl	724238	3.84496	G1	siControl	724238	0	G1
siControl	875690	1218.29	S	siControl	875690	0	S
siControl	1216387	1217.29	S	siControl	1216387	0	S
siControl	899207	1288.16	S	siControl	899207	0	S
siControl	792222	1075	S	siControl	792222	0	S
siControl	1085002	1584.98	S	siControl	1085002	0	S
siControl	1.58112e+06	3.09687	G2/M	siControl	1.58112e+06	0	G2/M
siControl	763045	1166.93	S	siControl	763045	0	S
siControl	740919	449.241	S	siControl	740919	2	S
siControl	858980	1007.37	S	siControl	858980	0	S
siControl	735648	6.08244	G1	siControl	735648	1	G1
siControl	800894	815.795	S	siControl	800894	0	S
siControl	1014274	1448.56	S	siControl	1014274	0	S
siControl	1098920	1181.18	S	siControl	1098920	0	S
siControl	1494575	2.91881	G2/M	siControl	1494575	2	G2/M
siControl	1.00991e+06	1458.36	S	siControl	1.00991e+06	0	S
siControl	715255	3.18956	G1	siControl	715255	1	G1
siControl	731494	3.17815	G1	siControl	731494	0	G1
siControl	742139	5.22776	G1	siControl	742139	0	G1
siControl	1170841	1596.87	S	siControl	1170841	0	S
siControl	1363538	3.82586	G2/M	siControl	1363538	0	G2/M
siControl	716493	6.95784	G1	siControl	716493	1	G1
siControl	798522	968.713	S	siControl	798522	0	S
siControl	702125	3.25501	G1	siControl	702125	0	G1
siControl	1262247	1082.03	S	siControl	1262247	1	S
siControl	714944	4.08565	G1	siControl	714944	0	G1
siControl	677637	2.60088	G1	siControl	677637	0	G1
siControl	1473410	4.94999	G2/M	siControl	1473410	0	G2/M
siControl	688617	2.66069	G1	siControl	688617	0	G1
siControl	789151	669.281	S	siControl	789151	2	S
siControl	734497	5.35173	G1	siControl	734497	0	G1
siControl	731841	596.238	S	siControl	731841	1	S
siControl	1422514	4.4468	G2/M	siControl	1422514	0	G2/M
siControl	695766	4.33019	G1	siControl	695766	0	G1
siControl	1522663	6.09769	G2/M	siControl	1522663	0	G2/M
siControl	641187	3.59798	G1	siControl	641187	0	G1
siControl	756616	744.467	S	siControl	756616	0	S
siControl	706814	2.88229	G1	siControl	706814	0	G1
siControl	645034	4.01101	G1	siControl	645034	0	G1
siControl	676774	3.88449	G1	siControl	676774	0	G1
siControl	674633	3.44494	G1	siControl	674633	0	G1
siControl	1486062	645.081	S	siControl	1486062	0	S
siControl	705636	6.13636	G1	siControl	705636	0	G1
siControl	838812	975.607	S	siControl	838812	0	S
siControl	1389651	693.11	S	siControl	1389651	0	S
siControl	689487	7.03409	G1	siControl	689487	0	G1
siControl	871685	1448.14	S	siControl	871685	0	S
siControl	740715	725.724	S	siControl	740715	0	S
siControl	680850	4.37535	G1	siControl	680850	0	G1
siControl	703201	5.82371	G1	siControl	703201	0	G1
siControl	664938	26.557	S	siControl	664938	0	S
siControl	683834	7.0964	G1	siControl	683834	0	G1
siControl	837090	1423.54	S	siControl	837090	0	S
siControl	1416594	8.39114	G2/M	siControl	1416594	0	G2/M
siControl	1326916	7.67796	G2/M	siControl	1326916	0	G2/M
siControl	720236	3.2778	G1	siControl	720236	0	G1
siControl	724094	394.725	S	siControl	724094	0	S
siControl	728307	330.617	S	siControl	728307	1	S
siControl	1.44956e+06	5.73794	G2/M	siControl	1.44956e+06	0	G2/M
siControl	715360	333.296	S	siControl	715360	0	S
siControl	832661	816.919	S	siControl	832661	0	S
siControl	709242	4.26839	G1	siControl	709242	0	G1
siControl	1446000	4.20024	G2/M	siControl	1446000	2	G2/M
siControl	1474610	5.81263	G2/M	siControl	1474610	0	G2/M
siControl	681147	26.9057	S	siControl	681147	0	S
siControl	659939	3.25461	G1	siControl	659939	0	G1
siControl	1442479	74.5589	S	siControl	1442479	0	S
siControl	620708	4.60443	G1	siControl	620708	0	G1
siControl	630059	3.24911	G1	siControl	630059	0	G1
siControl	651312	2.84354	G1	siControl	651312	0	G1
siControl	677343	3.99425	G1	siControl	677343	1	G1
siControl	634465	4.82723	G1	siControl	634465	0	G1
siControl	1421576	4.6135	G2/M	siControl	1421576	0	G2/M
siControl	845732	1327.49	S	siControl	845732	0	S
siControl	675403	4.9837	G1	siControl	675403	0	G1
siControl	636797	3.39684	G1	siControl	636797	0	G1
siControl	1324362	2.75879	G2/M	siControl	1324362	0	G2/M
siControl	661520	4.47451	G1	siControl	661520	0	G1
siControl	668031	2.9878	G1	siControl	668031	0	G1
siControl	653492	2.91886	G1	siControl	653492	0	G1
siControl	1199512	1010.45	S	siControl	1199512	0	S
siControl	1328763	1010.55	S	siControl	1328763	0	S
siControl	658222	3.69164	G1	siControl	658222	0	G1
siControl	586998	3.01046	G1	siControl	586998	0	G1
siControl	821889	710.184	S	siControl	821889	0	S
siControl	1303000	519.725	S	siControl	1303000	0	S
siControl	1351427	3.5758	G2/M	siControl	1351427	0	G2/M
siControl	1249884	2.87069	G2/M	siControl	1249884	0	G2/M
siControl	1367675	111.91	S	siControl	1367675	0	S
siControl	657600	3.10505	G1	siControl	657600	0	G1
siControl	1373802	6.80998	G2/M	siControl	1373802	2	G2/M
siControl	1175624	1003.58	S	siControl	1175624	0	S
siControl	592616	2.50366	G1	siControl	592616	0	G1
siControl	663354	3.43073	G1	siControl	663354	0	G1
siControl	758839	659.788	S	siControl	758839	0	S
siControl	592814	3.92261	G1	siControl	592814	0	G1
siControl	676473	394.534	S	siControl	676473	0	S
siControl	624667	113.773	S	siControl	624667	0	S
siControl	1395952	3.49589	G2/M	siControl	1395952	0	G2/M
siControl	835841	1082.75	S	siControl	835841	0	S
siControl	611015	3.73541	G1	siControl	611015	0	G1
siControl	513628	2.87114	G1	siControl	513628	0	G1
siControl	622562	2.77664	G1	siControl	622562	0	G1
siControl	1188817	1188.07	S	siControl	1188817	0	S
siControl	1377516	3.95589	G2/M	siControl	1377516	3	G2/M
siControl	1285523	2.89219	G2/M	siControl	1285523	0	G2/M
siControl	902843	1213.23	S	siControl	902843	0	S
siControl	554500	3.64563	G1	siControl	554500	0	G1
siControl	749227	1138.89	S	siControl	749227	0	S
siControl	872603	889.475	S	siControl	872603	0	S
siControl	600863	157.301	S	siControl	600863	0	S
siControl	726928	648.035	S	siControl	726928	0	S
siControl	539759	10.3312	S	siControl	539759	0	S
siControl	574102	3.50357	G1	siControl	574102	0	G1
siControl	600788	6.81413	G1	siControl	600788	0	G1
siControl	926478	993.922	S	siControl	926478	0	S
siControl	866735	1170.54	S	siControl	866735	0	S
siControl	591966	5.95461	G1	siControl	591966	0	G1
siControl	555268	2.57361	G1	siControl	555268	0	G1
siControl	1126072	6.36764	S	siControl	1126072	0	S
siControl	571572	480.248	S	siControl	571572	1	S
siControl	604424	426.295	S	siControl	604424	0	S
siControl	756730	905.537	S	siControl	756730	0	S
siControl	544928	246.957	S	siControl	544928	0	S
siControl	576872	3.13716	G1	siControl	576872	0	G1
siControl	666948	4.20491	G1	siControl	666948	0	G1
siControl	789751	1287.28	S	siControl	789751	0	S
siControl	909393	1123.87	S	siControl	909393	0	S
siControl	745032	5.04684	G1	siControl	745032	0	G1
siControl	1006910	1420.76	S	siControl	1006910	0	S
siControl	649460	4.69472	G1	siControl	649460	0	G1
siControl	1496713	3.01103	G2/M	siControl	1496713	0	G2/M
siControl	736640	5.24787	G1	siControl	736640	0	G1
siControl	735226	3.86538	G1	siControl	735226	0	G1
siControl	725678	5.63064	G1	siControl	725678	0	G1
siControl	842260	1349.15	S	siControl	842260	0	S
siControl	965864	1388.76	S	siControl	965864	0	S
siControl	768424	3.40265	G1	siControl	768424	0	G1
siControl	1066076	1362.93	S	siControl	1066076	0	S
siControl	1155649	895.646	S	siControl	1155649	0	S
siControl	756174	4.49262	G1	siControl	756174	0	G1
siControl	845183	863.33	S	siControl	845183	0	S
siControl	733858	24.6309	S	siControl	733858	0	S
siControl	1523880	3.49836	G2/M	siControl	1523880	0	G2/M
siControl	1496912	3.47495	G2/M	siControl	1496912	0	G2/M
siControl	907839	1219.54	S	siControl	907839	0	S
siControl	729884	4.67699	G1	siControl	729884	0	G1
siControl	743818	3.559	G1	siControl	743818	0	G1
siControl	678353	2.20064	G1	siControl	678353	0	G1
siControl	736513	4.71433	G1	siControl	736513	0	G1
siControl	736557	3.45971	G1	siControl	736557	0	G1
siControl	730581	3.34185	G1	siControl	730581	0	G1
siControl	1241230	1148.61	S	siControl	1241230	0	S
siControl	737590	4.73675	G1	siControl	737590	0	G1
siControl	1.41767e+06	849.159	S	siControl	1.41767e+06	1	S
siControl	1536294	2.86526	G2/M	siControl	1536294	0	G2/M
siControl	769025	848.307	S	siControl	769025	0	S
siControl	834022	1111.35	S	siControl	834022	1	S
siControl	1480587	3.67123	G2/M	siControl	1480587	0	G2/M
siControl	744910	2.51537	G1	siControl	744910	0	G1
siControl	743201	2.28017	G1	siControl	743201	0	G1
siControl	1555052	88.9901	S	siControl	1555052	2	S
siControl	723747	3.29313	G1	siControl	723747	0	G1
siControl	733933	3.11903	G1	siControl	733933	0	G1
siControl	789532	845.247	S	siControl	789532	0	S
siControl	1335465	1081.67	S	siControl	1335465	0	S
siControl	1250468	868.025	S	siControl	1250468	0	S
siControl	939868	949.692	S	siControl	939868	0	S
[truncated: 5,852 more rows]

## Sheet: Figure 5
Figure 5b					Figure 5c					Figure 5f					Figure 5g
	Control	APH	ATRi	APH+ATRi		Control	APH	ATRi	APH+ATRi		RAD52 WT - APH+ATRi	RAD52 WT + APH+ATRi	RAD52 KO - APH+ATRi	RAD52 KO + APH+ATRi		siControl - APH+ATRi	siControl + APH+ATRi	siRAD52 - APH+ATRi	siRAD52 + APH+ATRi
Average EdU foci per RPA-pos G1 nucleus	0.143939	0.234043	0.48105	1.62199	% EdU foci in G1 co-loc with RPA	92.1053	95.4545	98.1818	96.1864	Average EdU foci per RPA-pos G1 nucleus	1.07481	1.75141	0.446228	1.55166	Average EdU foci per RPA-pos G1 nucleus	0.843216	4.23738	0.464017	1.29925
Average EdU foci per RPA-pos G1 nucleus	0.176923	0.313953	0.401055	1.52564	% EdU foci in G1 co-loc with RPA	86.9565	87.5	94.0789	94.7479	Average EdU foci per RPA-pos G1 nucleus	1.02931	1.86613	0.294189	0.942421	Average EdU foci per RPA-pos G1 nucleus	0.935656	4.12895	0.476436	2.00793
Average EdU foci per RPA-pos G1 nucleus	0.130909	0.44186	0.887324	1.45775	% EdU foci in G1 co-loc with RPA	91.6667	92.5926	91.1917	95.8937	Average EdU foci per RPA-pos G1 nucleus	0.895881	2.14022	0.311534	1.07367	Average EdU foci per RPA-pos G1 nucleus	1.22113	3.78814	0.933815	1.41114

## Sheet: Figure 6
Figure 6b			Figure 6c
53BP1 co-loc with TRF2 in G1	siControl	siRPA	% of G1 cells	siControl #1	siControl #2	siControl #3	siRPA #1	siRPA #2	siRPA #3
	0	5	0 53BP1 foci co-loc with TRF2 in G1	37.5	45.8333	37.5	33.3333	29.1667	33.3333
	1	2	1 53BP1 foci co-loc with TRF2 in G1	29.1667	29.1667	20.8333	16.6667	25	20.8333
	2	2	2 53BP1 foci co-loc with TRF2 in G1	20.8333	12.5	20.8333	16.6667	12.5	12.5
	2	0	3 53BP1 foci co-loc with TRF2 in G1	8.33333	4.16667	12.5	12.5	12.5	16.6667
	1	2	> 3 53BP1 foci co-loc with TRF2 in G1	4.16667	8.33333	8.33333	20.8333	20.8333	16.6667
	0	4
	1	1
	0	0
	0	0
	1	0
	0	0
	0	3
	4	6
	2	7
	3	2
	2	6
	3	1
	2	0
	1	3
	1	0
	1	1
	0	3
	0	0
	0	1
	1	2
	1	4
	0	0
	0	3
	1	1
	0	4
	2	0
	2	0
	1	1
	0	3
	3	1
	4	0
	1	2
	0	1
	4	4
	0	4
	0	4
	0	1
	1	1
	1	0
	0	2
	0	0
	0	0
	2	3
	3	3
	0	0
	0	3
	7	4
	2	6
	2	0
	0	2
	0	1
	1	2
	3	0
	2	0
	3	0
	2	3
	5	1
	0	0
	1	6
	1	2
	0	0
	1	1
	2	6
	0	1
	0	0
	1	3
	0	1

## Sheet: Supplementary Figure 1
Supplementary Figure 1a										Supplementary Figure 1b				Supplementary Figure 1c				Supplementary Figure 1d				Supplementary Figure 1e						Supplementary Figure 1f						Supplementary Figure 1g				Supplementary Figure 1h				Supplementary Figure 1i				Supplementary Figure 1j
Treatment	Total Intensity DAPI	Mean Intensity Cy5 (EdU)	Cell cycle	Treatment	Total Intensity DAPI	Mean Intensity Cy5 (Cyclin A)	Cell cycle	Treatment	Total Intensity DAPI	Treatment	Total Intensity DAPI	Mean Intensity Cy5	Cell cycle	Treatment	Total Intensity DAPI	53BP1 foci counts	Cell cycle	Treatment	Total Intensity DAPI	RPA foci counts	Cell cycle	Treatment	Total Intensity DAPI	53BP1 foci counts	Cell cycle	Treatment	Average 53BP1 foci in G1	Treatment	Total Intensity DAPI	RPA foci counts	Cell cycle	Treatment	Average RPA foci in G1	Treatment	Total Intensity DAPI	RPA32 foci counts	Cell cycle	Treatment	RPA32 foci counts	RPA70 foci counts	Cell cycle	siRNA	Total Intensity DAPI	Mean Intensity TRITC	Cell cycle	siRNA	Total Intensity DAPI	RPA foci counts	Cell cycle
Control	425866	2.57004	G1	Control	251342	43.4185	G1	Control	374695	Control	1092549	50.0649	S	Control	877815	2	G1	Control	877815	0	G1	Control	445944	3	G1	Control	1.49	Control	445944	0	G1	Control	0.3	Control	333338	0	S	Control	0	0	S	siCON	3.61463e+06	24.2371	S	siCON	3.61463e+06	12	S
Control	565128	58.7119	S	Control	666590	381.257	S	Control	359522	Control	518634	39.8977	S	Control	884562	2	G1	Control	884562	0	G1	Control	483860	1	G1	0.2uM APH	4.82	Control	483860	0	G1	0.2uM APH	0.62	Control	846970	3	G2/M	Control	3	4	G2/M	siCON	1.40267e+06	15.9344	G1	siCON	1.40267e+06	3	G1
Control	902275	4.76048	G2/M	Control	287822	44.4365	G1	Control	657122	Control	640205	217.66	S	Control	893295	4	G1	Control	893295	0	G1	Control	541437	2	G1	0.3uM APH	6.74	Control	541437	0	G1	0.3uM APH	0.66	Control	411169	0	S	Control	0	0	S	siCON	3450275	26.41	S	siCON	3450275	38	S
Control	461064	106.16	S	Control	799716	398.957	G2/M	Control	492834	Control	937884	1.5028	G2/M	Control	919300	2	G1	Control	919300	0	G1	Control	550268	3	G1	0.4uM APH	6.85	Control	550268	0	G1	0.4uM APH	0.79	Control	630042	0	S	Control	0	0	S	siCON	1125043	14.3786	G1	siCON	1125043	13	G1
Control	424445	3.80839	G1	Control	513700	210.764	S	Control	420602	Control	593855	60.7265	S	Control	932547	0	G1	Control	932547	0	G1	Control	519221	1	G1	0.6uM APH	6.37	Control	519221	1	G1	0.6uM APH	0.65	Control	464599	1	S	Control	1	3	S	siCON	3315292	22.0858	G2/M	siCON	3315292	38	G2/M
Control	453592	294.109	S	Control	490159	159.433	S	Control	546024	Control	888053	30.1088	S	Control	910217	2	G1	Control	910217	0	G1	Control	539716	1	G1			Control	539716	1	G1			Control	431560	0	S	Control	0	0	S	siCON	1754967	27.9989	S	siCON	1754967	0	S
Control	761749	3.07514	G2/M	Control	675652	425.074	S	Control	289512	Control	953175	2.24215	G2/M	Control	928450	1	G1	Control	928450	0	G1	Control	530924	1	G1			Control	530924	0	G1			Control	716414	6	S	Control	6	6	S	siCON	1316589	15.3373	G1	siCON	1316589	33	G1
Control	734195	3.58445	G2/M	Control	797177	492.4	G2/M	Control	265136	Control	546236	81.6088	S	Control	953362	7	G1	Control	953362	0	G1	Control	554676	2	G1			Control	554676	2	G1			Control	759628	6	G2/M	Control	6	11	G2/M	siCON	1.46225e+06	14.9823	G1	siCON	1.46225e+06	5	G1
Control	631736	232.817	S	Control	399902	63.199	G1	Control	348282	Control	712735	2.05021	G1	Control	946573	3	G1	Control	946573	0	G1	Control	545405	1	G1			Control	545405	2	G1			Control	538193	3	S	Control	3	10	S	siCON	3584722	25.2917	S	siCON	3584722	67	S
Control	450742	2.73592	G1	Control	816545	409.414	G2/M	Control	489619	Control	1112360	2.66874	G2/M	Control	943262	1	G1	Control	943262	0	G1	Control	548694	1	G1			Control	548694	0	G1			Control	465814	3	S	Control	3	3	S	siCON	1704318	18.4748	G1	siCON	1704318	12	G1
Control	459254	206.844	S	Control	651543	312.849	S	Control	388311	Control	983824	87.3259	S	Control	937120	1	G1	Control	937120	0	G1	Control	520418	1	G1			Control	520418	0	G1			Control	843706	5	G2/M	Control	5	5	G2/M	siCON	3887086	52.3148	S	siCON	3887086	23	S
Control	798592	72.2694	S	Control	398146	59.2449	G1	Control	336322	Control	488724	1.89762	G1	Control	959334	2	G1	Control	959334	0	G1	Control	549050	1	G1			Control	549050	1	G1			Control	440022	0	S	Control	0	0	S	siCON	3375351	15.7537	S	siCON	3375351	51	S
Control	440505	4.20017	G1	Control	416494	114.056	S	Control	319028	Control	586353	60.5063	S	Control	961905	3	G1	Control	961905	0	G1	Control	546784	0	G1			Control	546784	1	G1			Control	397772	0	G1	Control	0	1	G1	siCON	3657524	33.8642	S	siCON	3657524	23	S
Control	604859	398.755	S	Control	407122	72.4269	G1	Control	436143	Control	612302	1.83875	G1	Control	947995	2	G1	Control	947995	0	G1	Control	531816	0	G1			Control	531816	0	G1			Control	847135	1	G2/M	Control	1	1	G2/M	siCON	2750449	39.7302	S	siCON	2750449	11	S
Control	900866	3.32725	G2/M	Control	856436	482.389	G2/M	Control	558035	Control	1182158	1.82087	G2/M	Control	955046	3	G1	Control	955046	0	G1	Control	545205	0	G1			Control	545205	0	G1			Control	705580	3	S	Control	3	7	S	siCON	1576312	28.7647	S	siCON	1576312	2	S
Control	759768	141.893	S	Control	351606	41.8862	G1	Control	456364	Control	504734	2.1346	G1	Control	979088	3	G1	Control	979088	0	G1	Control	518595	0	G1			Control	518595	0	G1			Control	321402	2	G1	Control	2	3	G1	siCON	3164094	20.9729	S	siCON	3164094	17	S
Control	832142	254.954	S	Control	486829	230.829	S	Control	513270	Control	508897	1.48126	G1	Control	980726	1	G1	Control	980726	0	G1	Control	520851	0	G1			Control	520851	0	G1			Control	813630	5	S	Control	5	5	S	siCON	2517008	36.7688	S	siCON	2517008	6	S
Control	446872	42.8485	S	Control	406804	77.4349	G1	Control	533172	Control	425112	72.4217	S	Control	954594	6	G1	Control	954594	1	G1	Control	549299	1	G1			Control	549299	0	G1			Control	313327	2	S	Control	2	2	S	siCON	1552632	11.8638	G1	siCON	1552632	10	G1
Control	441442	133.631	S	Control	781095	532.269	G2/M	Control	651033	Control	460143	1.2549	G1	Control	970957	3	G1	Control	970957	0	G1	Control	538917	2	G1			Control	538917	0	G1			Control	860704	6	G2/M	Control	6	6	G2/M	siCON	3496347	24.5378	S	siCON	3496347	98	S
Control	448228	158.104	S	Control	399002	55.7866	G1	Control	511856	Control	502217	1.48867	G1	Control	976358	4	G1	Control	976358	2	G1	Control	526922	0	G1			Control	526922	0	G1			Control	644456	1	S	Control	1	1	S	siCON	3.5347e+06	31.0753	S	siCON	3.5347e+06	82	S
Control	445939	50.7157	S	Control	388412	72.6799	G1	Control	372269	Control	928969	124.157	S	Control	1007398	4	G1	Control	1007398	0	G1	Control	518054	1	G1			Control	518054	0	G1			Control	843332	2	G2/M	Control	2	2	G2/M	siCON	2700149	47.038	S	siCON	2700149	14	S
Control	838017	2.70588	G2/M	Control	394239	43.5702	G1	Control	614900	Control	518896	1.73633	G1	Control	990216	1	G1	Control	990216	0	G1	Control	554595	1	G1			Control	554595	0	G1			Control	401714	0	S	Control	0	0	S	siCON	1349476	8.8595	G1	siCON	1349476	5	G1
Control	396765	3.78237	G1	Control	737460	675.276	S	Control	372360	Control	525127	2.61307	G1	Control	987602	6	G1	Control	987602	0	G1	Control	544996	3	G1			Control	544996	1	G1			Control	391550	2	S	Control	2	2	S	siCON	3472322	18.9889	S	siCON	3472322	18	S
Control	574021	323.022	S	Control	829654	436.315	G2/M	Control	555464	Control	1135782	67.526	S	Control	979945	6	G1	Control	979945	0	G1	Control	549166	2	G1			Control	549166	0	G1			Control	413503	3	S	Control	3	3	S	siCON	1501277	14.4258	G1	siCON	1501277	11	G1
Control	924032	2.48695	G2/M	Control	373570	41.8639	G1	Control	766421	Control	1132373	1.86327	G2/M	Control	981868	3	G1	Control	981868	1	G1	Control	491324	2	G1			Control	491324	0	G1			Control	454427	1	S	Control	1	1	S	siCON	2921934	41.6217	S	siCON	2921934	20	S
Control	562001	178.071	S	Control	397761	67.0391	G1	Control	396207	Control	1167445	1.55189	G2/M	Control	938875	1	G1	Control	938875	0	G1	Control	554687	4	G1			Control	554687	0	G1			Control	631203	6	S	Control	6	8	S	siCON	1624549	15.6304	G1	siCON	1624549	9	G1
Control	887422	3.55989	G2/M	Control	768601	491.846	S	Control	730203	Control	539847	62.5609	S	Control	910321	5	G1	Control	910321	0	G1	Control	544643	4	G1			Control	544643	0	G1			Control	811768	2	G2/M	Control	2	3	G2/M	siCON	1.64747e+06	15.761	G1	siCON	1.64747e+06	0	G1
Control	864021	3.0386	G2/M	Control	394044	101.173	G1	Control	502279	Control	954462	2.14413	G2/M	Control	1014588	3	G1	Control	1014588	1	G1	Control	536127	2	G1			Control	536127	0	G1			Control	378071	1	S	Control	1	1	S	siCON	3636067	61.9745	G2/M	siCON	3636067	5	G2/M
Control	504797	380.624	S	Control	706940	338.378	S	Control	407472	Control	753531	258.887	S	Control	971027	4	G1	Control	971027	0	G1	Control	482096	0	G1			Control	482096	0	G1			Control	420231	4	S	Control	4	4	S	siCON	3.52966e+06	31.6348	G2/M	siCON	3.52966e+06	2	G2/M
Control	434850	56.2022	S	Control	356611	84.7412	G1	Control	500889	Control	1089290	111.49	S	Control	927720	2	G1	Control	927720	1	G1	Control	513818	3	G1			Control	513818	0	G1			Control	538207	6	S	Control	6	8	S	siCON	2487431	34.8056	S	siCON	2487431	6	S
Control	926647	2.61474	G2/M	Control	796402	622.322	G2/M	Control	820672	Control	687288	159.816	S	Control	1037493	5	G1	Control	1037493	0	G1	Control	522105	4	G1			Control	522105	0	G1			Control	561135	4	S	Control	4	4	S	siCON	3129609	20.9665	S	siCON	3129609	46	S
Control	907505	79.7793	S	Control	367125	60.1746	G1	Control	836418	Control	590694	95.363	S	Control	901762	2	G1	Control	901762	0	G1	Control	521782	3	G1			Control	521782	1	G1			Control	519261	0	S	Control	0	0	S	siCON	1602549	15.9261	G1	siCON	1602549	0	G1
Control	584030	365.698	S	Control	854479	587.518	G2/M	Control	555023	Control	619052	310.704	S	Control	1067958	3	G1	Control	1067958	0	G1	Control	488567	1	G1			Control	488567	0	G1			Control	395620	0	G1	Control	0	0	G1	siCON	1519680	14.0748	G1	siCON	1519680	0	G1
Control	428818	150.055	S	Control	760354	388.759	S	Control	851530	Control	957246	183.797	S	Control	949608	1	G1	Control	949608	0	G1	Control	541352	2	G1			Control	541352	0	G1			Control	577511	1	S	Control	1	4	S	siCON	1635683	11.8276	G1	siCON	1635683	12	G1
Control	673308	310.586	S	Control	818843	477.194	G2/M	Control	534726	Control	555019	51.3715	S	Control	922624	2	G1	Control	922624	0	G1	Control	517872	3	G1			Control	517872	0	G1			Control	413515	1	S	Control	1	3	S	siCON	3132444	37.2263	G2/M	siCON	3132444	19	G2/M
Control	382255	39.7835	S	Control	384518	64.9147	G1	Control	862638	Control	555180	1.34417	G1	Control	1026320	2	G1	Control	1026320	0	G1	Control	538831	3	G1			Control	538831	0	G1			Control	861525	5	G2/M	Control	5	6	G2/M	siCON	1518354	14.0576	G1	siCON	1518354	3	G1
Control	503627	249.484	S	Control	823774	556.13	G2/M	Control	546221	Control	614090	150.607	S	Control	938260	2	G1	Control	938260	1	G1	Control	519493	1	G1			Control	519493	0	G1			Control	419926	1	G1	Control	1	2	G1	siCON	2882820	19.4291	S	siCON	2882820	49	S
Control	442540	49.4237	S	Control	399147	54.4132	G1	Control	458145	Control	560251	40.7406	S	Control	1030399	2	G1	Control	1030399	2	G1	Control	531708	3	G1			Control	531708	0	G1			Control	852777	4	G2/M	Control	4	5	G2/M	siCON	1344175	17.3419	G1	siCON	1344175	25	G1
Control	420029	161.122	S	Control	391298	86.6439	G1	Control	443673	Control	526322	23.7626	S	Control	937333	2	G1	Control	937333	0	G1	Control	411129	1	G1			Control	411129	0	G1			Control	510246	2	S	Control	2	2	S	siCON	1559388	16.4789	G1	siCON	1559388	0	G1
Control	502373	352.628	S	Control	754039	470.415	S	Control	528707	Control	545443	82.5885	S	Control	1.00687e+06	8	G1	Control	1.00687e+06	0	G1	Control	524223	2	G1			Control	524223	0	G1			Control	466871	1	S	Control	1	2	S	siCON	1330760	12.6222	G1	siCON	1330760	5	G1
Control	868883	384.634	S	Control	730301	277.152	S	Control	822656	Control	631133	161.226	S	Control	1016628	3	G1	Control	1016628	0	G1	Control	513878	1	G1			Control	513878	0	G1			Control	427103	0	S	Control	0	0	S	siCON	1427587	13.2368	G1	siCON	1427587	2	G1
Control	532249	320.98	S	Control	832682	560.252	G2/M	Control	383188	Control	522792	1.24706	G1	Control	1000301	4	G1	Control	1000301	0	G1	Control	526238	2	G1			Control	526238	0	G1			Control	449263	2	S	Control	2	4	S	siCON	1061504	10.0067	G1	siCON	1061504	0	G1
Control	713668	227.005	S	Control	380936	52.7508	G1	Control	834995	Control	555728	2	G1	Control	892362	1	G1	Control	892362	1	G1	Control	526859	2	G1			Control	526859	0	G1			Control	436968	3	S	Control	3	4	S	siCON	1213530	16.2475	G1	siCON	1213530	3	G1
Control	444366	104.346	S	Control	387190	64.633	G1	Control	465488	Control	675224	181.426	S	Control	939799	10	G1	Control	939799	6	G1	Control	515532	1	G1			Control	515532	1	G1			Control	618370	0	S	Control	0	0	S	siCON	959818	8.2703	G1	siCON	959818	2	G1
Control	614342	296.638	S	Control	859604	449.79	G2/M	Control	859688	Control	637584	325.899	S	Control	1.00029e+06	1	G1	Control	1.00029e+06	1	G1	Control	545177	2	G1			Control	545177	0	G1			Control	625296	0	S	Control	0	0	S	siCON	1233931	11.76	G1	siCON	1233931	0	G1
Control	592174	253.029	S	Control	769075	523.866	S	Control	526771	Control	663947	4.45864	G1	Control	1016812	4	G1	Control	1016812	0	G1	Control	519178	1	G1			Control	519178	1	G1			Control	481380	4	S	Control	4	4	S	siCON	880284	13.5905	G1	siCON	880284	2	G1
Control	857377	5.08148	G2/M	Control	408666	59.608	G1	Control	799846	Control	525874	1.26541	G1	Control	925452	1	G1	Control	925452	0	G1	Control	526104	2	G1			Control	526104	0	G1			Control	572139	3	S	Control	3	3	S	siCON	1226416	9.20876	G1	siCON	1226416	0	G1
Control	797622	360.118	S	Control	755852	418.74	S	Control	672537	Control	678768	4.37082	G1	Control	1048266	2	G1	Control	1048266	1	G1	Control	515336	4	G1			Control	515336	0	G1			Control	456783	4	S	Control	4	4	S	siCON	902133	14.7802	G1	siCON	902133	3	G1
Control	544943	204.49	S	Control	701550	410.997	S	Control	476484	Control	523173	1.87904	G1	Control	869798	1	G1	Control	869798	0	G1	Control	509109	2	G1			Control	509109	0	G1			Control	485995	0	S	Control	0	0	S	siCON	917050	15.4799	G1	siCON	917050	3	G1
Control	943550	2.76277	G2/M	Control	399824	88.3215	G1	Control	400692	Control	571404	1.96905	G1	Control	921410	11	G1	Control	921410	2	G1	Control	492384	2	G1			Control	492384	0	G1			Control	886102	3	G2/M	Control	3	3	G2/M	siCON	1132933	11.4379	G1	siCON	1132933	1	G1
Control	459041	4.84468	G1	Control	828633	719.464	G2/M	Control	819642	Control	541720	2.77203	G1	Control	1034848	4	G1	Control	1034848	0	G1	Control	515211	2	G1			Control	515211	0	G1			Control	888822	2	G2/M	Control	2	3	G2/M	siCON	1067247	15.6842	G1	siCON	1067247	1	G1
Control	455896	92.8264	S	Control	415309	74.4712	G1	Control	410610	Control	515695	1.79659	G1	Control	1062919	4	G1	Control	1062919	1	G1	Control	526468	2	G1			Control	526468	1	G1			Control	429987	0	G1	Control	0	0	G1	siCON	1.26767e+06	10.4419	G1	siCON	1.26767e+06	1	G1
Control	529937	303.219	S	Control	390092	64.9771	G1	Control	541124	Control	1108851	1.83885	G2/M	Control	1077257	3	G1	Control	1077257	1	G1	Control	512005	2	G1			Control	512005	0	G1			Control	468555	2	S	Control	2	2	S	siCON	2723545	23.0875	S	siCON	2723545	4	S
Control	597762	291.433	S	Control	417143	51.0392	G1	Control	380522	Control	783272	222.281	S	Control	971414	5	G1	Control	971414	0	G1	Control	489446	0	G1			Control	489446	0	G1			Control	597893	1	S	Control	1	2	S	siCON	1573955	11.4379	G1	siCON	1573955	7	G1
Control	593288	295.573	S	Control	712901	360.908	S	Control	638852	Control	664694	154.284	S	Control	1091136	1	G1	Control	1091136	0	G1	Control	528342	3	G1			Control	528342	2	G1			Control	385199	0	G1	Control	0	0	G1	siCON	850983	10.1483	G1	siCON	850983	3	G1
Control	934223	4.47173	G2/M	Control	844663	635.279	G2/M	Control	397597	Control	990687	136.912	S	Control	998387	5	G1	Control	998387	2	G1	Control	514021	2	G1			Control	514021	0	G1			Control	490533	1	S	Control	1	3	S	siCON	1132477	11.0901	G1	siCON	1132477	1	G1
Control	459527	19.572	S	Control	788323	264.504	G2/M	Control	849050	Control	539134	2.98422	G1	Control	963754	4	G1	Control	963754	0	G1	Control	539789	3	G1			Control	539789	0	G1			Control	446816	0	S	Control	0	0	S	siCON	1.88036e+06	29.3713	S	siCON	1.88036e+06	1	S
Control	387000	310.322	S	Control	825177	570.544	G2/M	Control	808152	Control	563227	2.07496	G1	Control	1024231	2	G1	Control	1024231	4	G1	Control	492681	3	G1			Control	492681	0	G1			Control	832372	1	S	Control	1	1	S	siCON	1327206	9.86319	G1	siCON	1327206	1	G1
Control	441131	97.0755	S	Control	881440	663.501	G2/M	Control	374712	Control	860943	177.288	S	Control	959043	4	G1	Control	959043	0	G1	Control	539077	2	G1			Control	539077	1	G1			Control	786640	4	S	Control	4	5	S	siCON	1369578	13.5241	G1	siCON	1369578	0	G1
Control	538172	203.314	S	Control	419971	62.5224	G1	Control	545140	Control	1103293	1.53065	G2/M	Control	972063	13	G1	Control	972063	5	G1	Control	511037	2	G1			Control	511037	0	G1			Control	467127	0	S	Control	0	0	S	siCON	1046642	8.32151	G1	siCON	1046642	3	G1
Control	927611	2.9353	G2/M	Control	423577	45.3012	G1	Control	857055	Control	539685	2.78709	G1	Control	1057441	0	G1	Control	1057441	0	G1	Control	497805	1	G1			Control	497805	0	G1			Control	866796	0	G2/M	Control	0	0	G2/M	siCON	944691	9.11773	G1	siCON	944691	2	G1
Control	429785	86.4844	S	Control	372428	70.1611	G1	Control	533306	Control	544220	3.62752	G1	Control	961360	6	G1	Control	961360	0	G1	Control	540603	1	G1			Control	540603	0	G1			Control	864817	3	S	Control	3	5	S	siCON	1001717	13.544	G1	siCON	1001717	0	G1
Control	856049	392.045	S	Control	880450	645.508	G2/M	Control	566338	Control	1243166	2.87106	G2/M	Control	1049448	3	G1	Control	1049448	0	G1	Control	522359	3	G1			Control	522359	0	G1			Control	401704	1	S	Control	1	1	S	siCON	1135256	10.4625	G1	siCON	1135256	4	G1
Control	511548	194.785	S	Control	823875	624.727	G2/M	Control	406752	Control	1225426	1.86456	G2/M	Control	1024741	1	G1	Control	1024741	0	G1	Control	548415	3	G1			Control	548415	0	G1			Control	427494	1	S	Control	1	1	S	siCON	1374636	13.0995	G1	siCON	1374636	1	G1
Control	425912	6.76181	G1	Control	492955	198.56	S	Control	672616	Control	554236	1.79917	G1	Control	1027108	1	G1	Control	1027108	0	G1	Control	554736	2	G1			Control	554736	0	G1			Control	670199	1	S	Control	1	1	S	siCON	920908	11.5716	G1	siCON	920908	8	G1
Control	406290	4.4722	G1	Control	744537	409.847	S	Control	422000	Control	958387	127.851	S	Control	1062482	2	G1	Control	1062482	0	G1	Control	558428	1	G1			Control	558428	1	G1			Control	532144	0	S	Control	0	1	S	siCON	1018394	12.4643	G1	siCON	1018394	1	G1
Control	501145	3.47385	G1	Control	407183	36.2749	G1	Control	594901	Control	1198551	21.0875	S	Control	1021940	1	G1	Control	1021940	0	G1	Control	524141	2	G1			Control	524141	1	G1			Control	536599	3	S	Control	3	3	S	siCON	3127898	15.3515	S	siCON	3127898	27	S
Control	364134	5.86864	G1	Control	419555	88.1065	G1	Control	403460	Control	627126	134.232	S	Control	1028545	3	G1	Control	1028545	0	G1	Control	505322	1	G1			Control	505322	0	G1			Control	393959	0	S	Control	0	0	S	siCON	1445167	13.4169	G1	siCON	1445167	6	G1
Control	813131	3.74726	G2/M	Control	965264	418.706	G2/M	Control	810702	Control	1250552	55.9089	S	Control	854630	2	G1	Control	854630	0	G1	Control	510216	3	G1			Control	510216	0	G1			Control	935556	0	M	Control	0	0	M	siCON	1724290	14.6623	G1	siCON	1724290	23	G1
Control	409901	3.45236	G1	Control	387223	60.6161	G1	Control	536798	Control	1082868	109.399	S	Control	880348	2	G1	Control	880348	0	G1	Control	461498	1	G1			Control	461498	0	G1			Control	411231	3	G1	Control	3	3	G1	siCON	2496670	48.1831	S	siCON	2496670	9	S
Control	493487	3.41488	G1	Control	418169	74.8248	G1	Control	847480	Control	1110552	3.51749	G2/M	Control	816738	3	G1	Control	816738	0	G1	Control	520649	4	G1			Control	520649	3	G1			Control	743438	0	S	Control	0	0	S	siCON	2140221	35.0259	S	siCON	2140221	4	S
Control	591821	273.589	S	Control	788054	278.122	G2/M	Control	388175	Control	1048848	173.568	S	Control	898368	2	G1	Control	898368	0	G1	Control	403349	0	G1			Control	403349	0	G1			Control	408949	3	S	Control	3	3	S	siCON	1553642	8.65254	G1	siCON	1553642	4	G1
Control	504740	152.032	S	Control	471501	147.051	S	Control	761754	Control	1195588	3.80103	G2/M	Control	909450	2	G1	Control	909450	1	G1	Control	500078	3	G1			Control	500078	1	G1			Control	411168	1	G1	Control	1	1	G1	siCON	2142950	8.7444	G1	siCON	2142950	3	G1
Control	417535	4.22121	G1	Control	437939	92.1891	G1	Control	704596	Control	553211	3.47343	G1	Control	901145	5	G1	Control	901145	0	G1	Control	409571	4	G1			Control	409571	0	G1			Control	532054	1	S	Control	1	3	S	siCON	1.53564e+06	11.1673	G1	siCON	1.53564e+06	8	G1
Control	817665	173.188	S	Control	827291	458.282	G2/M	Control	582633	Control	738227	128.926	S	Control	899779	1	G1	Control	899779	0	G1	Control	519391	1	G1			Control	519391	0	G1			Control	623294	1	S	Control	1	1	S	siCON	3314921	39.0919	G2/M	siCON	3314921	5	G2/M
Control	574196	313.142	S	Control	418911	87.8102	G1	Control	378950	Control	1086280	163.817	S	Control	856839	5	G1	Control	856839	0	G1	Control	536889	2	G1			Control	536889	0	G1			Control	419909	0	S	Control	0	0	S	siCON	1503497	8.61278	G1	siCON	1503497	0	G1
Control	921030	175.259	S	Control	450323	96.5376	G1	Control	792801	Control	992799	69.8397	S	Control	925892	3	G1	Control	925892	0	G1	Control	528626	1	G1			Control	528626	0	G1			Control	868433	1	G2/M	Control	1	1	G2/M	siCON	3443745	28.0034	S	siCON	3443745	74	S
Control	667468	250.076	S	Control	877647	733.722	G2/M	Control	408449	Control	574765	49.5258	S	Control	904075	6	G1	Control	904075	0	G1	Control	548887	4	G1			Control	548887	0	G1			Control	765828	2	S	Control	2	2	S	siCON	3246108	24.8875	S	siCON	3246108	27	S
Control	429448	45.9665	S	Control	436825	45.4758	G1	Control	388607	Control	1201687	158.781	S	Control	961480	6	G1	Control	961480	0	G1	Control	562744	4	G1			Control	562744	0	G1			Control	865944	1	S	Control	1	1	S	siCON	1606187	17.457	G1	siCON	1606187	21	G1
Control	500534	135.087	S	Control	384722	72.8934	G1	Control	421739	Control	553044	3.01456	G1	Control	960934	2	G1	Control	960934	0	G1	Control	576103	1	G1			Control	576103	0	G1			Control	435257	3	G1	Control	3	3	G1	siCON	1869391	13.0227	G1	siCON	1869391	19	G1
Control	408887	3.93523	G1	Control	412354	94.68	G1	Control	858991	Control	811166	216.338	S	Control	987109	1	G1	Control	987109	0	G1	Control	574485	0	G1			Control	574485	0	G1			Control	419255	0	G1	Control	0	1	G1	siCON	1476774	6.34914	G1	siCON	1476774	6	G1
Control	866019	4.47901	G2/M	Control	887004	497.567	G2/M	Control	865282	Control	513894	70.1817	S	Control	965552	1	G1	Control	965552	0	G1	Control	566583	1	G1			Control	566583	0	G1			Control	526361	1	S	Control	1	1	S	siCON	1.43343e+06	11.0006	G1	siCON	1.43343e+06	7	G1
Control	593814	320.139	S	Control	703217	349.717	S	Control	417097	Control	577694	3.63823	G1	Control	988938	1	G1	Control	988938	0	G1	Control	525548	0	G1			Control	525548	0	G1			Control	498316	0	S	Control	0	0	S	siCON	1776357	9.74967	G1	siCON	1776357	0	G1
Control	500779	3.16551	G1	Control	425692	84.895	G1	Control	395978	Control	562942	119.673	S	Control	998980	1	G1	Control	998980	0	G1	Control	550938	1	G1			Control	550938	0	G1			Control	669108	0	S	Control	0	0	S	siCON	1545301	14.8059	G1	siCON	1545301	0	G1
Control	711307	272.57	S	Control	637156	307.697	S	Control	408882	Control	1203522	2.04954	G2/M	Control	813365	0	G1	Control	813365	0	G1	Control	552568	1	G1			Control	552568	0	G1			Control	676408	0	S	Control	0	0	S	siCON	1363520	11.1385	G1	siCON	1363520	7	G1
Control	471297	5.98369	G1	Control	385662	76.1587	G1	Control	382466	Control	1199595	177.607	S	Control	991105	1	G1	Control	991105	0	G1	Control	583274	0	G1			Control	583274	1	G1			Control	600970	1	S	Control	1	1	S	siCON	1542393	10.6779	G1	siCON	1542393	2	G1
Control	478357	4.30903	G1	Control	404619	43.4301	G1	Control	381722	Control	554809	2.45012	G1	Control	950527	2	G1	Control	950527	0	G1	Control	530548	0	G1			Control	530548	0	G1			Control	864773	0	G2/M	Control	0	0	G2/M	siCON	2501026	24.9778	S	siCON	2501026	8	S
Control	494812	3.4477	G1	Control	505335	154.557	S	Control	488667	Control	1061391	190.402	S	Control	967057	2	G1	Control	967057	1	G1	Control	522625	1	G1			Control	522625	1	G1			Control	851744	0	G2/M	Control	0	0	G2/M	siCON	1577512	10.2643	G1	siCON	1577512	0	G1
Control	878675	349.088	S	Control	806209	415.279	G2/M	Control	740672	Control	532988	2.33115	G1	Control	922364	1	G1	Control	922364	0	G1	Control	558404	0	G1			Control	558404	1	G1			Control	900461	3	S	Control	3	4	S	siCON	1.43424e+06	11.5252	G1	siCON	1.43424e+06	2	G1
Control	780988	58.3507	S	Control	877963	398.919	G2/M	Control	580233	Control	588064	3.27255	G1	Control	982511	3	G1	Control	982511	0	G1	Control	553613	1	G1			Control	553613	0	G1			Control	874391	0	S	Control	0	0	S	siCON	1617515	16.0423	G1	siCON	1617515	0	G1
Control	664993	305.567	S	Control	441922	85.9936	G1	Control	768489	Control	580795	14.9718	S	Control	851224	2	G1	Control	851224	0	G1	Control	563702	2	G1			Control	563702	0	G1			Control	819476	13	G2/M	Control	13	16	G2/M	siCON	1617519	10.8516	G1	siCON	1617519	1	G1
Control	451258	173.987	S	Control	415236	59.4709	G1	Control	609499	Control	1.02793e+06	136.626	S	Control	924714	4	G1	Control	924714	0	G1	Control	545605	0	G1			Control	545605	0	G1			Control	814494	0	G2/M	Control	0	0	G2/M	siCON	1634262	19.7001	G1	siCON	1634262	8	G1
Control	457116	160.728	S	Control	864535	673.192	G2/M	Control	485161	Control	1167360	2.52183	G2/M	Control	817006	1	G1	Control	817006	0	G1	Control	537577	4	G1			Control	537577	0	G1			Control	666102	0	S	Control	0	0	S	siCON	1232227	12.8027	G1	siCON	1232227	19	G1
Control	872682	3.81537	G2/M	Control	387625	99.7108	G1	Control	399551	Control	387504	95.526	S	Control	990271	2	G1	Control	990271	0	G1	Control	512072	0	G1			Control	512072	0	G1			Control	403660	0	G1	Control	0	0	G1	siCON	3354639	16.3762	S	siCON	3354639	35	S
Control	408118	13.1508	S	Control	512454	176.484	S	Control	845294	Control	505964	2.19115	G1	Control	958992	5	G1	Control	958992	0	G1	Control	529890	0	G1			Control	529890	0	G1			Control	700906	5	S	Control	5	7	S	siCON	1871142	22.1309	G1	siCON	1871142	6	G1
Control	969813	23.267	S	Control	880483	500.002	G2/M	Control	449136	Control	568901	1.84817	G1	Control	1011679	2	G1	Control	1011679	0	G1	Control	534952	2	G1			Control	534952	0	G1			Control	468816	0	S	Control	0	2	S	siCON	1471727	10.4505	G1	siCON	1471727	0	G1
Control	920319	4.60865	G2/M	Control	770983	598.266	G2/M	Control	392181	Control	1080155	161.343	S	Control	980310	0	G1	Control	980310	1	G1	Control	507152	2	G1			Control	507152	0	G1			Control	783256	2	S	Control	2	2	S	siCON	3217943	12.5027	S	siCON	3217943	16	S
Control	905127	396.252	S	Control	413364	44.3117	G1	Control	631395	Control	1174688	1.98478	G2/M	Control	978667	4	G1	Control	978667	1	G1	Control	525292	1	G1			Control	525292	0	G1			Control	429118	2	S	Control	2	3	S	siCON	1.37265e+06	11.6836	G1	siCON	1.37265e+06	27	G1
Control	928964	3.74164	G2/M	Control	433695	62.8698	G1	Control	642765	Control	604546	84.8827	S	Control	975713	2	G1	Control	975713	0	G1	Control	528471	2	G1			Control	528471	0	G1			Control	726770	0	S	Control	0	0	S	siCON	3038479	22.2237	S	siCON	3038479	10	S
Control	880819	3.23397	G2/M	Control	369771	93.5647	G1	Control	475990	Control	584629	112.088	S	Control	993924	4	G1	Control	993924	0	G1	Control	531931	2	G1			Control	531931	0	G1			Control	546214	1	S	Control	1	3	S	siCON	712070	15.6693	G1	siCON	712070	11	G1
Control	933764	186.845	S	Control	433624	80.6793	G1	Control	754458	Control	559749	83.1477	S	Control	989018	3	G1	Control	989018	0	G1	Control	541182	1	G1			Control	541182	0	G1			Control	602851	1	S	Control	1	1	S	siCON	1308142	10.7206	G1	siCON	1308142	16	G1
Control	920803	3.41416	G2/M	Control	579792	252.127	S	Control	632898	Control	571512	108.053	S	Control	1015871	3	G1	Control	1015871	0	G1	Control	539653	0	G1			Control	539653	1	G1			Control	903518	0	S	Control	0	0	S	siCON	1789606	12.5861	G1	siCON	1789606	16	G1
Control	968179	3.55535	G2/M	Control	421786	44.2109	G1	Control	814553	Control	688864	183.972	S	Control	1067096	2	G1	Control	1067096	0	G1	Control	565131	1	G1			Control	565131	0	G1			Control	654971	0	S	Control	0	0	S	siCON	2441945	16.3677	S	siCON	2441945	18	S
Control	780487	243.959	S	Control	866986	506.81	G2/M	Control	386253	Control	566817	1.625	G1	Control	960611	8	G1	Control	960611	0	G1	Control	549442	1	G1			Control	549442	0	G1			Control	767028	0	S	Control	0	0	S	siCON	1316602	8.66914	G1	siCON	1316602	2	G1
Control	621345	169.216	S	Control	433756	63.6921	G1	Control	518515	Control	560949	121.702	S	Control	918579	3	G1	Control	918579	0	G1	Control	517107	0	G1			Control	517107	0	G1			Control	872672	3	G2/M	Control	3	4	G2/M	siCON	1585852	9.11018	G1	siCON	1585852	0	G1
Control	415234	2.36658	G1	Control	660955	353.705	S	Control	795188	Control	1092234	79.1652	S	Control	1.01772e+06	6	G1	Control	1.01772e+06	1	G1	Control	529977	1	G1			Control	529977	1	G1			Control	417950	0	G1	Control	0	0	G1	siCON	1277647	12.2417	G1	siCON	1277647	9	G1
Control	468097	2.85725	G1	Control	400486	57.7024	G1	Control	382875	Control	461673	2.1857	G1	Control	1009540	7	G1	Control	1009540	0	G1	Control	532932	2	G1			Control	532932	0	G1			Control	471109	2	S	Control	2	2	S	siCON	2085486	12.8377	S	siCON	2085486	8	S
Control	913802	4.10884	G2/M	Control	486076	149.447	S	Control	392972	Control	556048	91.4249	S	Control	1.02126e+06	3	G1	Control	1.02126e+06	0	G1	Control	553354	0	G1			Control	553354	1	G1			Control	434663	0	G1	Control	0	0	G1	siCON	1462091	14.9303	G1	siCON	1462091	8	G1
Control	876967	2.44493	G2/M	Control	390429	69.2302	G1	Control	398422	Control	768978	194.864	S	Control	1007923	6	G1	Control	1007923	0	G1	Control	541725	1	G1			Control	541725	1	G1			Control	704179	0	S	Control	0	0	S	siCON	2684249	27.9471	S	siCON	2684249	2	S
Control	442918	2.84821	G1	Control	570392	269.913	S	Control	573640	Control	647554	139.346	S	Control	1048268	4	G1	Control	1048268	0	G1	Control	539468	1	G1			Control	539468	0	G1			Control	723543	1	S	Control	1	1	S	siCON	1377088	13.5914	G1	siCON	1377088	1	G1
Control	388603	2.40338	G1	Control	928159	748.82	G2/M	Control	385614	Control	1217038	2.17854	G2/M	Control	1.04549e+06	4	G1	Control	1.04549e+06	0	G1	Control	557665	0	G1			Control	557665	0	G1			Control	708828	0	S	Control	0	1	S	siCON	3.40243e+06	29.087	G2/M	siCON	3.40243e+06	1	G2/M
Control	437958	2.9106	G1	Control	451644	102.96	S	Control	726538	Control	1095987	278.585	S	Control	1063689	1	G1	Control	1063689	0	G1	Control	533625	2	G1			Control	533625	0	G1			Control	427568	0	G1	Control	0	0	G1	siCON	2624288	20.2954	S	siCON	2624288	5	S
Control	942106	77.4051	S	Control	579675	224.41	S	Control	399457	Control	592707	56.442	S	Control	1071654	2	G1	Control	1071654	0	G1	Control	554531	4	G1			Control	554531	1	G1			Control	907331	9	G2/M	Control	9	10	G2/M	siCON	2596048	14.0183	S	siCON	2596048	8	S
Control	483847	4.15177	G1	Control	389061	60.2343	G1	Control	661378	Control	1082356	114.409	S	Control	926959	6	G1	Control	926959	0	G1	Control	547858	3	G1			Control	547858	0	G1			Control	917255	0	S	Control	0	0	S	siCON	2955184	14.9535	S	siCON	2955184	14	S
Control	535352	368.138	S	Control	855725	616.935	G2/M	Control	379179	Control	1200405	2.07023	G2/M	Control	1053483	5	G1	Control	1053483	1	G1	Control	548032	2	G1			Control	548032	0	G1			Control	910979	5	S	Control	5	5	S	siCON	587243	20.8833	G1	siCON	587243	4	G1
Control	464303	3.44145	G1	Control	694551	427.518	S	Control	390065	Control	1167595	1.59162	G2/M	Control	1076661	4	G1	Control	1076661	0	G1	Control	528767	1	G1			Control	528767	0	G1			Control	554611	0	S	Control	0	0	S	siCON	768442	8.82187	G1	siCON	768442	0	G1
Control	756498	400.147	S	Control	439475	84.5883	G1	Control	467933	Control	1120240	181.591	S	Control	1067814	4	G1	Control	1067814	0	G1	Control	540462	0	G1			Control	540462	2	G1			Control	598205	0	S	Control	0	0	S	siCON	2032806	39.3138	S	siCON	2032806	4	S
Control	446234	5.58136	G1	Control	416741	75.2585	G1	Control	420823	Control	545536	106.264	S	Control	1.04639e+06	1	G1	Control	1.04639e+06	0	G1	Control	551946	0	G1			Control	551946	0	G1			Control	425670	0	G1	Control	0	0	G1	siCON	1142080	9.48235	G1	siCON	1142080	1	G1
Control	873647	183.394	S	Control	871443	590.681	G2/M	Control	373776	Control	647123	229.232	S	Control	1054913	5	G1	Control	1054913	1	G1	Control	492724	2	G1			Control	492724	1	G1			Control	584918	3	S	Control	3	4	S	siCON	1329049	13.6467	G1	siCON	1329049	0	G1
Control	913400	19.68	S	Control	872618	450.3	G2/M	Control	800004	Control	1136053	249.445	S	Control	1.03977e+06	9	G1	Control	1.03977e+06	2	G1	Control	549483	0	G1			Control	549483	0	G1			Control	456751	4	S	Control	4	4	S	siCON	2793170	14.6176	S	siCON	2793170	48	S
Control	980595	2.64138	G2/M	Control	404845	78.345	G1	Control	441756	Control	1177292	1.90584	G2/M	Control	1062637	2	G1	Control	1062637	0	G1	Control	524188	1	G1			Control	524188	0	G1			Control	430064	0	S	Control	0	0	S	siCON	1212516	14.7431	S	siCON	1212516	0	S
Control	899830	3.75409	G2/M	Control	455318	82.0355	G1	Control	502267	Control	566569	1.73612	G1	Control	1002496	2	G1	Control	1002496	0	G1	Control	552811	0	G1			Control	552811	0	G1			Control	840737	0	G2/M	Control	0	0	G2/M	siCON	1.42148e+06	9.27494	G1	siCON	1.42148e+06	2	G1
Control	677851	352.879	S	Control	702086	368.493	S	Control	390228	Control	1227081	3.11106	G2/M	Control	1077060	3	G1	Control	1077060	0	G1	Control	511496	7	G1			Control	511496	0	G1			Control	820605	1	S	Control	1	1	S	siCON	1462824	8.27657	G1	siCON	1462824	0	G1
Control	523640	318.657	S	Control	667835	292.727	S	Control	420911	Control	903072	210.064	S	Control	948368	2	G1	Control	948368	2	G1	Control	532781	3	G1			Control	532781	0	G1			Control	449380	2	S	Control	2	2	S	siCON	1.2047e+06	10.2828	G1	siCON	1.2047e+06	1	G1
Control	899016	351.677	S	Control	422379	73.7804	G1	Control	391101	Control	555445	129.206	S	Control	1047859	3	G1	Control	1047859	2	G1	Control	509514	0	G1			Control	509514	0	G1			Control	449279	1	S	Control	1	2	S	siCON	1345124	21.324	S	siCON	1345124	0	S
Control	795363	462.717	S	Control	605369	528.66	S	Control	643317	Control	458485	79.6843	S	Control	977238	4	G1	Control	977238	0	G1	Control	553687	3	G1			Control	553687	0	G1			Control	836541	1	S	Control	1	1	S	siCON	1700127	14.6225	G1	siCON	1700127	9	G1
Control	482887	2.19586	G1	Control	905554	641.224	G2/M	Control	369993	Control	571152	45.8725	S	Control	830169	1	G1	Control	830169	0	G1	Control	546569	1	G1			Control	546569	4	G1			Control	542496	1	S	Control	1	1	S	siCON	3648899	35.709	S	siCON	3648899	78	S
Control	915237	10.8502	S	Control	481483	158.013	S	Control	736447	Control	1216956	2.9629	G2/M	Control	1037102	4	G1	Control	1037102	1	G1	Control	554400	2	G1			Control	554400	0	G1			Control	421693	1	S	Control	1	1	S	siCON	1413687	11.5648	G1	siCON	1413687	1	G1
Control	417281	3.88312	G1	Control	423207	87.5388	G1	Control	390973	Control	566707	2.16409	G1	Control	1030279	3	G1	Control	1030279	0	G1	Control	552263	1	G1			Control	552263	1	G1			Control	507319	2	S	Control	2	2	S	siCON	1.58744e+06	17.2109	G1	siCON	1.58744e+06	1	G1
Control	708018	348.991	S	Control	412117	69.6599	G1	Control	461295	Control	544129	2.60181	G1	Control	943911	1	G1	Control	943911	0	G1	Control	529855	2	G1			Control	529855	0	G1			Control	631565	3	S	Control	3	3	S	siCON	1182879	19.564	G1	siCON	1182879	8	G1
Control	839290	266.863	S	Control	818356	451.798	G2/M	Control	418981	Control	695495	198.739	S	Control	1045713	4	G1	Control	1045713	1	G1	Control	536610	2	G1			Control	536610	0	G1			Control	872984	1	S	Control	1	1	S	siCON	3468858	22.9172	S	siCON	3468858	63	S
Control	889123	298.905	S	Control	865440	1026.81	G2/M	Control	798416	Control	1224591	2.65292	G2/M	Control	1.01497e+06	1	G1	Control	1.01497e+06	0	G1	Control	551564	1	G1			Control	551564	0	G1			Control	904724	2	G2/M	Control	2	3	G2/M	siCON	3522574	29.4226	S	siCON	3522574	80	S
Control	810145	2.68307	G2/M	Control	446660	115.952	S	Control	595505	Control	580798	122.43	S	Control	829138	1	G1	Control	829138	1	G1	Control	539107	4	G1			Control	539107	0	G1			Control	806087	12	G2/M	Control	12	15	G2/M	siCON	1145445	10.2732	G1	siCON	1145445	4	G1
Control	536250	171.734	S	Control	530104	168.206	S	Control	830392	Control	571151	3.74234	G1	Control	885692	3	G1	Control	885692	1	G1	Control	455963	2	G1			Control	455963	0	G1			Control	493234	0	S	Control	0	0	S	siCON	3349579	17.1613	S	siCON	3349579	52	S
Control	778029	381.104	S	Control	418787	62.7058	G1	Control	814659	Control	498099	110.54	S	Control	910509	2	G1	Control	910509	1	G1	Control	543998	1	G1			Control	543998	0	G1			Control	440804	2	G1	Control	2	2	G1	siCON	3571753	35.9469	G2/M	siCON	3571753	2	G2/M
Control	414286	3.97046	G1	Control	785196	596.558	G2/M	Control	397531	Control	1106039	237.206	S	Control	912271	3	G1	Control	912271	0	G1	Control	512541	0	G1			Control	512541	1	G1			Control	667540	3	S	Control	3	3	S	siCON	1339792	15.0005	G1	siCON	1339792	4	G1
Control	456576	40.5461	S	Control	779172	384.042	G2/M	Control	566438	Control	1209483	2.29657	G2/M	Control	851788	2	G1	Control	851788	0	G1	Control	495671	0	G1			Control	495671	1	G1			Control	824674	0	G2/M	Control	0	0	G2/M	siCON	1.03604e+06	19.7705	S	siCON	1.03604e+06	48	S
Control	881245	298.249	S	Control	837463	194.762	S	Control	606031	Control	556628	3.7562	G1	Control	938700	1	G1	Control	938700	3	G1	Control	480214	0	G1			Control	480214	0	G1			Control	747668	0	S	Control	0	0	S	siCON	1545049	15.7628	G1	siCON	1545049	0	G1
Control	984925	3.66221	G2/M	Control	864827	340.534	G2/M	Control	373941	Control	608755	177.898	S	Control	848636	2	G1	Control	848636	1	G1	Control	538283	0	G1			Control	538283	0	G1			Control	767505	1	S	Control	1	1	S	siCON	1847672	15.89	G1	siCON	1847672	19	G1
Control	882869	237.624	S	Control	421815	78.6844	G1	Control	381190	Control	746391	159.692	S	Control	933997	0	G1	Control	933997	1	G1	Control	486790	2	G1			Control	486790	0	G1			Control	497533	0	S	Control	0	0	S	siCON	1507073	24.9297	G1	siCON	1507073	3	G1
Control	571078	276.58	S	Control	472130	191.829	S	Control	405079	Control	560859	4.3478	G1	Control	873201	6	G1	Control	873201	0	G1	Control	459138	6	G1			Control	459138	1	G1			Control	659533	3	S	Control	3	3	S	siCON	3408483	26.4582	G2/M	siCON	3408483	109	G2/M
Control	960767	3.23777	G2/M	Control	881498	409.868	G2/M	Control	347809	Control	564676	3.70611	G1	Control	822898	0	G1	Control	822898	2	G1	Control	547235	1	G1			Control	547235	0	G1			Control	850631	2	S	Control	2	2	S	siCON	3453610	20.4484	S	siCON	3453610	75	S
Control	616242	361.837	S	Control	892924	530.076	G2/M	Control	322550	Control	625722	131.713	S	Control	803541	3	G1	Control	803541	0	G1	Control	503623	1	G1			Control	503623	0	G1			Control	493876	0	S	Control	0	0	S	siCON	1259118	12.7977	G1	siCON	1259118	3	G1
Control	558290	241.059	S	Control	433523	64.7483	G1	Control	638693	Control	1112486	196.026	S	Control	856173	4	G1	Control	856173	0	G1	Control	515602	2	G1			Control	515602	0	G1			Control	427347	1	G1	Control	1	1	G1	siCON	1664122	19.038	G1	siCON	1664122	6	G1
Control	890436	3.16977	G2/M	Control	549876	170.429	S	Control	441435	Control	1040521	172.79	S	Control	960405	1	G1	Control	960405	0	G1	Control	556159	1	G1			Control	556159	1	G1			Control	550201	0	S	Control	0	0	S	siCON	1787062	14.9743	G1	siCON	1787062	2	G1
Control	982968	2.45458	G2/M	Control	389431	76.3647	G1	Control	572999	Control	609054	231.656	S	Control	920185	6	G1	Control	920185	0	G1	Control	551391	2	G1			Control	551391	0	G1			Control	707107	1	S	Control	1	3	S	siCON	995749	13.9204	G1	siCON	995749	1	G1
Control	804868	371.9	S	Control	379469	34.3949	G1	Control	510375	Control	635644	178.952	S	Control	968163	1	G1	Control	968163	0	G1	Control	507870	1	G1			Control	507870	0	G1			Control	431118	0	G1	Control	0	0	G1	siCON	1.56166e+06	14.0707	G1	siCON	1.56166e+06	1	G1
Control	457462	3.92561	G1	Control	417226	63.7892	G1	Control	674878	Control	654455	135.305	S	Control	916399	7	G1	Control	916399	0	G1	Control	555325	2	G1			Control	555325	0	G1			Control	887446	4	G2/M	Control	4	4	G2/M	siCON	3442480	19.2435	G2/M	siCON	3442480	45	G2/M
Control	737342	440.753	S	Control	424300	59.355	G1	Control	486459	Control	1019750	179.273	S	Control	939279	4	G1	Control	939279	0	G1	Control	517731	0	G1			Control	517731	0	G1			Control	882391	5	S	Control	5	5	S	siCON	1.83766e+06	45.3851	S	siCON	1.83766e+06	7	S
Control	473115	3.12754	G1	Control	873785	474.632	G2/M	Control	372275	Control	609676	114.072	S	Control	916602	6	G1	Control	916602	1	G1	Control	555995	1	G1			Control	555995	0	G1			Control	872725	2	S	Control	2	2	S	siCON	1336691	17.6228	G1	siCON	1336691	5	G1
Control	874601	320.018	S	Control	838409	542.2	G2/M	Control	827506	Control	692898	159.823	S	Control	947040	4	G1	Control	947040	0	G1	Control	534915	3	G1			Control	534915	0	G1			Control	418637	2	G1	Control	2	2	G1	siCON	1614782	13.1009	G1	siCON	1614782	3	G1
Control	467235	3.50075	G1	Control	394973	83.4015	G1	Control	360032	Control	839008	223.373	S	Control	965988	2	G1	Control	965988	0	G1	Control	508842	1	G1			Control	508842	1	G1			Control	887617	3	S	Control	3	4	S	siCON	1805780	10.0275	G1	siCON	1805780	1	G1
Control	726423	487.915	S	Control	450405	142.02	S	Control	917935	Control	602806	2.0804	G1	Control	977192	2	G1	Control	977192	3	G1	Control	550858	3	G1			Control	550858	3	G1			Control	434982	0	M	Control	0	0	M	siCON	2888508	32.3418	G2/M	siCON	2888508	0	G2/M
Control	443161	28.4439	S	Control	767979	480.12	S	Control	246697	Control	601318	2.76705	G1	Control	981932	2	G1	Control	981932	0	G1	Control	554367	3	G1			Control	554367	0	G1			Control	428488	0	G1	Control	0	0	G1	siCON	1373491	9.88885	G1	siCON	1373491	2	G1
Control	773351	251.32	S	Control	854474	395.66	G2/M	Control	244212	Control	975266	194.144	S	Control	995350	9	G1	Control	995350	1	G1	Control	501038	5	G1			Control	501038	0	G1			Control	916975	0	M	Control	0	0	M	siCON	1471551	15.1028	G1	siCON	1471551	0	G1
Control	495046	113.255	S	Control	831487	376.251	G2/M	Control	457390	Control	825802	175.087	S	Control	997051	4	G1	Control	997051	0	G1	Control	534383	1	G1			Control	534383	1	G1			Control	935054	2	G2/M	Control	2	2	G2/M	siCON	2303184	10.2818	G2/M	siCON	2303184	16	G2/M
Control	976662	4.72405	G2/M	Control	887038	589.407	G2/M	Control	360500	Control	1074741	173.559	S	Control	872286	6	G1	Control	872286	0	G1	Control	547234	3	G1			Control	547234	1	G1			Control	411091	0	G1	Control	0	1	G1	siCON	1672782	27.4632	S	siCON	1672782	1	S
Control	970503	5.34792	G2/M	Control	857183	486.91	G2/M	Control	613462	Control	1045965	233.553	S	Control	999573	1	G1	Control	999573	0	G1	Control	549573	2	G1			Control	549573	0	G1			Control	705969	2	S	Control	2	3	S	siCON	1.65623e+06	11.8079	G1	siCON	1.65623e+06	16	G1
Control	449213	4.24617	G1	Control	756321	320.563	S	Control	329927	Control	878160	209.295	S	Control	876279	9	G1	Control	876279	0	G1	Control	563130	2	G1			Control	563130	2	G1			Control	637612	3	S	Control	3	4	S	siCON	2819324	13.0379	G2/M	siCON	2819324	27	G2/M
Control	782549	6.01095	G2/M	Control	446859	109.736	S	Control	319101	Control	595394	2.44581	G1	Control	998408	3	G1	Control	998408	0	G1	Control	547265	0	G1			Control	547265	0	G1			Control	644116	1	S	Control	1	2	S	siCON	1.92066e+06	45.3012	S	siCON	1.92066e+06	1	S
Control	545213	420.297	S	Control	794638	642.547	G2/M	Control	741912	Control	901226	151.432	S	Control	1.02143e+06	3	G1	Control	1.02143e+06	0	G1	Control	564870	0	G1			Control	564870	1	G1			Control	493936	1	S	Control	1	1	S	siCON	3084328	24.8675	S	siCON	3084328	16	S
Control	461461	4.87477	G1	Control	874638	627.241	G2/M	Control	210129	Control	529933	2.78315	G1	Control	844543	3	G1	Control	844543	1	G1	Control	530911	3	G1			Control	530911	0	G1			Control	422446	1	G1	Control	1	1	G1	siCON	1206440	21.2795	G1	siCON	1206440	36	G1
Control	908344	66.7739	S	Control	453606	65.9537	G1	Control	346347	Control	902597	246.7	S	Control	1027503	3	G1	Control	1027503	0	G1	Control	547564	1	G1			Control	547564	0	G1			Control	426852	0	M	Control	0	0	M	siCON	2419849	28.5827	S	siCON	2419849	7	S
Control	446708	36.7736	S	Control	779870	529.189	G2/M	Control	757255	Control	1117188	2.57091	G2/M	Control	1.01581e+06	2	G1	Control	1.01581e+06	0	G1	Control	532905	0	G1			Control	532905	0	G1			Control	425623	1	G1	Control	1	2	G1	siCON	1305618	11.3291	G1	siCON	1305618	3	G1
Control	717357	353.546	S	Control	526074	176.405	S	Control	495065	Control	494621	1.98311	G1	Control	974882	7	G1	Control	974882	1	G1	Control	546468	4	G1			Control	546468	1	G1			Control	451710	0	S	Control	0	0	S	siCON	911873	15.5217	G1	siCON	911873	9	G1
Control	458005	5.00939	G1	Control	370174	78.1947	G1	Control	283962	Control	644819	127.533	S	Control	936796	8	G1	Control	936796	0	G1	Control	546053	3	G1			Control	546053	1	G1			Control	584992	0	S	Control	0	2	S	siCON	2689472	37.6301	S	siCON	2689472	4	S
Control	451462	161.111	S	Control	423240	63.4488	G1	Control	402898	Control	603829	1.97576	G1	Control	1033243	5	G1	Control	1033243	0	G1	Control	529093	1	G1			Control	529093	0	G1			Control	883092	0	G2/M	Control	0	0	G2/M	siCON	1409983	13.6952	G1	siCON	1409983	5	G1
Control	453610	3.23719	G1	Control	416650	91.7575	G1	Control	476593	Control	692310	148.127	S	Control	931532	3	G1	Control	931532	0	G1	Control	566519	1	G1			Control	566519	2	G1			Control	569646	1	S	Control	1	3	S	siCON	991197	16.084	G1	siCON	991197	2	G1
Control	695337	4.11566	G2/M	Control	492848	144.278	S	Control	741670	Control	612986	185.34	S	Control	1063590	4	G1	Control	1063590	0	G1	Control	551296	0	G1			Control	551296	0	G1			Control	413079	0	G1	Control	0	0	G1	siCON	1803721	14.4703	G1	siCON	1803721	10	G1
Control	920598	3.42913	G2/M	Control	845973	457.405	G2/M	Control	380088	Control	658478	203.842	S	Control	985505	7	G1	Control	985505	0	G1	Control	524924	3	G1			Control	524924	0	G1			Control	916945	0	M	Control	0	0	M	siCON	1457220	9.29884	G1	siCON	1457220	1	G1
Control	442353	14.2367	S	Control	422857	63.2177	G1	Control	742453	Control	715342	189.349	S	Control	1049708	2	G1	Control	1049708	0	G1	Control	552344	2	G1			Control	552344	0	G1			Control	544612	2	S	Control	2	3	S	siCON	1578659	14.4439	G1	siCON	1578659	0	G1
Control	380521	3.75346	G1	Control	837730	391.257	G2/M	Control	602166	Control	999540	223.203	S	Control	945561	4	G1	Control	945561	0	G1	Control	511619	0	G1			Control	511619	0	G1			Control	858755	1	G2/M	Control	1	1	G2/M	siCON	1398840	18.5385	G1	siCON	1398840	2	G1
Control	448496	4.03244	G1	Control	371564	74.2747	G1	Control	322425	Control	817061	123.952	S	Control	997776	7	G1	Control	997776	0	G1	Control	568143	0	G1			Control	568143	1	G1			Control	387653	2	G1	Control	2	2	G1	siCON	1166545	18.414	G1	siCON	1166545	0	G1
Control	439005	103.319	S	Control	423702	73.2032	G1	Control	570189	Control	769877	129.106	S	Control	1006234	3	G1	Control	1006234	0	G1	Control	588550	0	G1			Control	588550	2	G1			Control	959753	0	M	Control	0	0	M	siCON	2429565	32.142	S	siCON	2429565	0	S
Control	900222	4.46448	G2/M	Control	661342	380.814	S	Control	385714	Control	1058408	241.889	S	Control	1070734	1	G1	Control	1070734	0	G1	Control	566833	0	G1			Control	566833	0	G1			Control	443768	0	S	Control	0	0	S	siCON	2.97689e+06	17.3268	S	siCON	2.97689e+06	18	S
Control	1003085	3.7334	G2/M	Control	404980	56.1752	G1	Control	408681	Control	1173258	1.41469	G2/M	Control	1019554	4	G1	Control	1019554	0	G1	Control	529584	2	G1			Control	529584	0	G1			Control	851124	4	S	Control	4	4	S	siCON	1127904	5.38156	G1	siCON	1127904	0	G1
Control	571682	133.63	S	Control	409025	66.8301	G1	Control	381383	Control	542146	1.69701	G1	Control	992164	8	G1	Control	992164	0	G1	Control	524624	1	G1			Control	524624	0	G1			Control	675766	0	S	Control	0	0	S	siCON	1.45843e+06	24.534	G1	siCON	1.45843e+06	0	G1
Control	671585	247.678	S	Control	562337	193.664	S	Control	361337	Control	1234192	3.30425	G2/M	Control	996277	7	G1	Control	996277	0	G1	Control	547470	1	G1			Control	547470	1	G1			Control	510651	1	S	Control	1	1	S	siCON	2736260	24.0065	S	siCON	2736260	1	S
Control	900015	5.9185	G2/M	Control	423545	70.1293	G1	Control	777892	Control	619280	114.702	S	Control	997661	1	G1	Control	997661	0	G1	Control	525084	2	G1			Control	525084	0	G1			Control	608311	2	S	Control	2	2	S	siCON	1464714	11.8793	G1	siCON	1464714	0	G1
Control	783341	324.883	S	Control	757397	370.646	S	Control	322936	Control	1063135	155.466	S	Control	1009622	1	G1	Control	1009622	0	G1	Control	522437	0	G1			Control	522437	0	G1			Control	523032	0	S	Control	0	0	S	siCON	1314847	11.4293	G1	siCON	1314847	2	G1
Control	432912	48.0238	S	Control	411579	61.3158	G1	Control	449121	Control	626080	162.861	S	Control	1031464	1	G1	Control	1031464	0	G1	Control	533715	2	G1			Control	533715	0	G1			Control	877559	7	G2/M	Control	7	7	G2/M	siCON	1.51021e+06	9.01082	G1	siCON	1.51021e+06	0	G1
Control	937782	3.50257	G2/M	Control	391201	69.7708	G1	Control	577182	Control	593951	168.728	S	Control	1.03781e+06	3	G1	Control	1.03781e+06	0	G1	Control	526773	3	G1			Control	526773	0	G1			Control	748256	3	S	Control	3	3	S	siCON	1206053	12.8715	G1	siCON	1206053	1	G1
Control	802606	59.8168	S	Control	798830	389.676	G2/M	Control	304232	Control	542033	1.60968	G1	Control	1012613	3	G1	Control	1012613	0	G1	Control	515267	1	G1			Control	515267	0	G1			Control	517627	0	S	Control	0	0	S	siCON	1413788	13.2701	G1	siCON	1413788	0	G1
Control	436872	2.79872	G1	Control	457932	169.919	S	Control	345830	Control	603592	195.333	S	Control	1045064	2	G1	Control	1045064	0	G1	Control	540592	2	G1			Control	540592	0	G1			Control	876055	10	G2/M	Control	10	11	G2/M	siCON	1342290	10.7755	G1	siCON	1342290	15	G1
Control	543657	252.407	S	Control	847560	314.569	G2/M	Control	619485	Control	1174263	1.89854	G2/M	Control	1006320	2	G1	Control	1006320	0	G1	Control	517591	0	G1			Control	517591	0	G1			Control	685809	1	S	Control	1	2	S	siCON	1579543	12.3508	G1	siCON	1579543	4	G1
Control	450740	3.13886	G1	Control	872089	493.486	G2/M	Control	650636	Control	1068026	113.191	S	Control	982526	2	G1	Control	982526	0	G1	Control	512778	4	G1			Control	512778	0	G1			Control	848304	1	G2/M	Control	1	1	G2/M	siCON	2359949	12.5456	S	siCON	2359949	0	S
Control	445939	47.3436	S	Control	638165	281.322	S	Control	424033	Control	910145	130.271	S	Control	1144395	0	G1	Control	1144395	0	G1	Control	528907	3	G1			Control	528907	0	G1			Control	861019	4	G2/M	Control	4	5	G2/M	siCON	2925541	16.8411	S	siCON	2925541	8	S
Control	683713	297.474	S	Control	382934	55.0486	G1	Control	372470	Control	735531	182.191	S	Control	905867	1	G1	Control	905867	0	G1	Control	552335	1	G1			Control	552335	0	G1			Control	681453	0	S	Control	0	0	S	siCON	1268448	11.3198	G1	siCON	1268448	3	G1
Control	819234	364.294	S	Control	413322	92.2464	G1	Control	468734	Control	1105738	16.6655	S	Control	900065	0	G1	Control	900065	0	G1	Control	518509	0	G1			Control	518509	0	G1			Control	496042	2	S	Control	2	2	S	siCON	1480325	11.1387	G1	siCON	1480325	3	G1
Control	459778	186.707	S	Control	829386	391.106	G2/M	Control	384922	Control	1128938	1.72096	G2/M	Control	1054716	0	G1	Control	1054716	0	G1	Control	544473	2	G1			Control	544473	0	G1			Control	386566	0	S	Control	0	0	S	siCON	978264	12.907	G1	siCON	978264	0	G1
Control	435770	142.993	S	Control	852932	576.285	G2/M	Control	572683	Control	1070721	133.94	S	Control	914344	1	G1	Control	914344	0	G1	Control	549517	1	G1			Control	549517	2	G1			Control	644134	2	S	Control	2	2	S	siCON	1056828	11.0657	G1	siCON	1056828	4	G1
Control	868995	2.90062	G2/M	Control	269472	49.6281	G1	Control	822101	Control	978087	133.182	S	Control	893250	1	G1	Control	893250	0	G1	Control	546065	2	G1			Control	546065	0	G1			Control	921200	0	M	Control	0	0	M	siCON	1264709	14.5525	G1	siCON	1264709	6	G1
Control	528907	150.876	S	Control	402073	47.841	G1	Control	415853	Control	592471	1.68468	G1	Control	933854	2	G1	Control	933854	0	G1	Control	518505	1	G1			Control	518505	0	G1			Control	526317	0	S	Control	0	1	S	siCON	978817	10.1792	G1	siCON	978817	0	G1
Control	456472	79.831	S	Control	616943	305.094	S	Control	755821	Control	671970	164.079	S	Control	805718	0	G1	Control	805718	0	G1	Control	531769	0	G1			Control	531769	0	G1			Control	878251	7	G2/M	Control	7	8	G2/M	siCON	898623	7.48172	G1	siCON	898623	0	G1
Control	691118	315.767	S	Control	528432	298.525	S	Control	382765	Control	1.0085e+06	147.331	S	Control	915978	1	G1	Control	915978	0	G1	Control	540954	2	G1			Control	540954	0	G1			Control	370884	1	G1	Control	1	1	G1	siCON	1164344	9.74219	G1	siCON	1164344	1	G1
Control	453346	2.00857	G1	Control	857272	415.016	G2/M	Control	664715	Control	934013	107.874	S	Control	1003910	0	G1	Control	1003910	0	G1	Control	548956	1	G1			Control	548956	0	G1			Control	487244	0	S	Control	0	0	S	siCON	1302648	7.26069	G1	siCON	1302648	0	G1
Control	312018	2.24677	G1	Control	948642	527.186	G2/M	Control	668724	Control	1052271	161.632	S	Control	1.02883e+06	2	G1	Control	1.02883e+06	0	G1	Control	538470	0	G1			Control	538470	0	G1			Control	436526	1	M	Control	1	1	M	siCON	814894	13.9809	G1	siCON	814894	0	G1
Control	486323	105.698	S	Control	426226	45.5419	G1	Control	320640	Control	602138	2.04644	G1	Control	985207	2	G1	Control	985207	0	G1	Control	525804	1	G1			Control	525804	0	G1			Control	422610	1	G1	Control	1	1	G1	siCON	1356749	8.65346	S	siCON	1356749	2	S
Control	960635	4.23239	G2/M	Control	393394	63.6557	G1	Control	788749	Control	564313	1.78217	G1	Control	902053	2	G1	Control	902053	0	G1	Control	547086	1	G1			Control	547086	0	G1			Control	459873	0	M	Control	0	0	M	siCON	1336851	9.02153	G1	siCON	1336851	0	G1
Control	526679	290.916	S	Control	782239	586.779	G2/M	Control	364514	Control	1121525	1.61391	G2/M	Control	794667	3	G1	Control	794667	2	G1	Control	518580	2	G1			Control	518580	5	G1			Control	533100	0	S	Control	0	0	S	siCON	1381473	7.82391	G1	siCON	1381473	3	G1
Control	937645	5.38988	G2/M	Control	537719	234.122	S	Control	353171	Control	1067056	1.62014	G2/M	Control	910410	3	G1	Control	910410	4	G1	Control	556376	2	G1			Control	556376	0	G1			Control	394470	0	G1	Control	0	1	G1	siCON	1112803	29.7898	S	siCON	1112803	1	S
Control	729720	324.433	S	Control	838085	715.018	G2/M	Control	362634	Control	704423	141.056	S	Control	808831	1	G1	Control	808831	1	G1	Control	525539	1	G1			Control	525539	2	G1			Control	607950	1	S	Control	1	2	S	siCON	2530331	26.0117	S	siCON	2530331	14	S
Control	492180	71.8095	S	Control	393370	74.1041	G1	Control	633926	Control	1127173	64.9838	S	Control	901726	4	G1	Control	901726	0	G1	Control	525479	2	G1			Control	525479	0	G1			Control	856452	4	S	Control	4	5	S	siCON	1269584	10.1029	G1	siCON	1269584	0	G1
Control	431774	81.0214	S	Control	423068	145.014	S	Control	756296	Control	560178	151.626	S	Control	911092	4	G1	Control	911092	0	G1	Control	531500	1	G1			Control	531500	0	G1			Control	725962	2	S	Control	2	3	S	siCON	564635	6.92826	G1	siCON	564635	2	G1
Control	849667	134.556	S	Control	493397	183.034	S	Control	373533	Control	538757	194.358	S	Control	879554	0	G1	Control	879554	1	G1	Control	519467	1	G1			Control	519467	0	G1			Control	389385	1	S	Control	1	1	S	siCON	983609	28.3521	S	siCON	983609	0	S
Control	445830	2.66046	G1	Control	874688	514.096	G2/M	Control	383582	Control	1035330	206.206	S	Control	892638	1	G1	Control	892638	1	G1	Control	495951	1	G1			Control	495951	2	G1			Control	854494	2	G2/M	Control	2	2	G2/M	siCON	1475512	14.6353	G1	siCON	1475512	6	G1
Control	622603	384.71	S	Control	789223	346.286	G2/M	Control	414440	Control	801827	88.3557	S	Control	864582	3	G1	Control	864582	2	G1	Control	493096	2	G1			Control	493096	0	G1			Control	874242	0	M	Control	0	0	M	siCON	3057035	18.3283	S	siCON	3057035	17	S
Control	487438	141.443	S	Control	421268	55.443	G1	Control	382910	Control	1050632	1.76541	G2/M	Control	849716	2	G1	Control	849716	0	G1	Control	429734	1	G1			Control	429734	2	G1			Control	857200	0	G2/M	Control	0	1	G2/M	siCON	1196479	16.8974	G1	siCON	1196479	1	G1
Control	882072	248.401	S	Control	395793	40.1936	G1	Control	321497	Control	530388	89.0044	S	Control	920520	9	G1	Control	920520	1	G1	Control	500852	1	G1			Control	500852	0	G1			Control	503318	0	S	Control	0	0	S	siCON	2783067	32.0854	S	siCON	2783067	6	S
Control	603125	400.672	S	Control	842431	924.878	G2/M	Control	627821	Control	541082	1.91509	G1	Control	918782	4	G1	Control	918782	0	G1	Control	516810	1	G1			Control	516810	0	G1			Control	468275	0	S	Control	0	0	S	siCON	3211948	10.5161	S	siCON	3211948	54	S
Control	605936	373.26	S	Control	427523	81.1033	G1	Control	591423	Control	1061742	247.998	S	Control	852061	3	G1	Control	852061	0	G1	Control	517718	1	G1			Control	517718	0	G1			Control	429767	1	G1	Control	1	1	G1	siCON	1543776	9.25372	G1	siCON	1543776	0	G1
Control	447455	3.03481	G1	Control	915465	466.57	G2/M	Control	632485	Control	539879	1.70152	G1	Control	932575	1	G1	Control	932575	0	G1	Control	492821	2	G1			Control	492821	0	G1			Control	878224	6	G2/M	Control	6	6	G2/M	siCON	1376948	11.8917	G1	siCON	1376948	16	G1
Control	699675	250.545	S	Control	453728	171.687	S	Control	622499	Control	537887	143.23	S	Control	898106	2	G1	Control	898106	0	G1	Control	507848	0	G1			Control	507848	0	G1			Control	364099	0	G1	Control	0	0	G1	siCON	1108905	10.0106	S	siCON	1108905	14	S
Control	833472	221.61	S	Control	422130	58.065	G1	Control	620490	Control	437102	104.753	S	Control	932671	4	G1	Control	932671	0	G1	Control	496296	1	G1			Control	496296	1	G1			Control	764180	0	S	Control	0	0	S	siCON	2829800	30.4259	S	siCON	2829800	11	S
Control	933585	2.1538	G2/M	Control	407361	131.824	S	Control	348451	Control	543536	2.21842	G1	Control	827300	2	G1	Control	827300	4	G1	Control	519881	1	G1			Control	519881	0	G1			Control	388621	1	S	Control	1	1	S	siCON	1299635	10.949	G1	siCON	1299635	8	G1
Control	438009	4.13907	G1	Control	684818	293.663	S	Control	337341	Control	1053072	147.782	S	Control	892987	2	G1	Control	892987	0	G1	Control	506067	0	G1			Control	506067	0	G1			Control	761056	0	S	Control	0	0	S	siCON	2487055	31.2895	S	siCON	2487055	6	S
Control	963863	3.88404	G2/M	Control	426171	56.3853	G1	Control	329243	Control	298706	87.6172	S	Control	930694	7	G1	Control	930694	0	G1	Control	506096	1	G1			Control	506096	0	G1			Control	323994	0	G1	Control	0	0	G1	siCON	2965547	23.8725	S	siCON	2965547	9	S
Control	667293	412.8	S	Control	778813	431.178	G2/M	Control	337969	Control	803235	241.048	S	Control	940631	2	G1	Control	940631	0	G1	Control	486658	4	G1			Control	486658	0	G1			Control	499337	1	S	Control	1	1	S	siCON	1.67819e+06	14.5399	G1	siCON	1.67819e+06	10	G1
Control	847847	5.06043	G2/M	Control	846317	415.694	G2/M	Control	369892	Control	771729	269.453	S	Control	957383	6	G1	Control	957383	0	G1	Control	511103	1	G1			Control	511103	0	G1			Control	810516	1	G2/M	Control	1	2	G2/M	siCON	1923439	26.1824	S	siCON	1923439	3	S
Control	549037	306.142	S	Control	837822	469.842	G2/M	Control	357994	Control	359171	140.684	S	Control	897895	3	G1	Control	897895	2	G1	Control	445524	1	G1			Control	445524	0	G1			Control	464334	3	S	Control	3	3	S	siCON	1213872	15.0478	G1	siCON	1213872	3	G1
Control	422961	93.05	S	Control	392130	65.6045	G1	Control	787011	Control	452307	103.857	S	Control	963979	5	G1	Control	963979	0	G1	Control	501521	1	G1			Control	501521	0	G1			Control	428200	0	S	Control	0	0	S	siCON	1.03763e+06	14.7967	G1	siCON	1.03763e+06	4	G1
Control	435395	4.36141	G1	Control	806213	356.849	G2/M	Control	558601	Control	386117	67.8843	S	Control	958248	7	G1	Control	958248	0	G1	Control	461021	0	G1			Control	461021	0	G1			Control	622995	0	S	Control	0	0	S	siCON	1.7029e+06	14.2512	G1	siCON	1.7029e+06	6	G1
Control	534818	262.846	S	Control	439547	106.353	S	Control	627909	Control	667738	263.457	S	Control	949541	3	G1	Control	949541	0	G1	Control	489168	3	G1			Control	489168	0	G1			Control	667099	0	S	Control	0	1	S	siCON	1.56304e+06	9.60425	G1	siCON	1.56304e+06	2	G1
Control	796499	229.212	S	Control	427307	89.2082	G1	Control	359702	Control	860649	274.21	S	Control	936797	2	G1	Control	936797	0	G1	Control	506005	2	G1			Control	506005	0	G1			Control	538611	1	S	Control	1	2	S	siCON	1179963	13.4358	G1	siCON	1179963	17	G1
Control	656694	430.239	S	Control	335335	61.0934	G1	Control	393648	Control	513191	2.33679	G1	Control	939855	2	G1	Control	939855	0	G1	Control	490279	1	G1			Control	490279	0	G1			Control	390769	0	S	Control	0	0	S	siCON	1359884	13.9951	G1	siCON	1359884	9	G1
Control	596659	110.459	S	Control	410331	92.1724	G1	Control	690939	Control	535194	1.9421	G1	Control	921189	1	G1	Control	921189	0	G1	Control	507853	2	G1			Control	507853	0	G1			Control	416312	0	S	Control	0	1	S	siCON	1614015	18.6143	G1	siCON	1614015	0	G1
Control	427403	4.27715	G1	Control	889154	626.286	G2/M	Control	602578	Control	1095493	1.70603	G2/M	Control	994580	1	G1	Control	994580	1	G1	Control	484228	4	G1			Control	484228	0	G1			Control	825664	1	G2/M	Control	1	2	G2/M	siCON	1007985	23.6986	G1	siCON	1007985	1	G1
Control	411762	35.8462	S	Control	468658	190.678	S	Control	665936	Control	520873	16.1523	S	Control	994153	2	G1	Control	994153	1	G1	Control	500842	2	G1			Control	500842	0	G1			Control	456476	1	S	Control	1	1	S	siCON	3020391	23.8029	S	siCON	3020391	10	S
Control	506023	262.687	S	Control	663815	261.444	S	Control	672594	Control	614314	187.904	S	Control	1015490	3	G1	Control	1015490	0	G1	Control	469506	1	G1			Control	469506	0	G1			Control	654272	0	S	Control	0	1	S	siCON	2330516	27.9117	S	siCON	2330516	9	S
Control	671649	367.86	S	Control	829115	620.506	G2/M	Control	662415	Control	546854	69.4807	S	Control	950135	4	G1	Control	950135	0	G1	Control	503163	3	G1			Control	503163	1	G1			Control	614465	1	S	Control	1	1	S	siCON	1342029	18.9042	G1	siCON	1342029	0	G1
Control	431506	4.87888	G1	Control	941435	548.317	G2/M	Control	417975	Control	1105194	1.90789	G2/M	Control	1.0251e+06	6	G1	Control	1.0251e+06	0	G1	Control	475074	2	G1			Control	475074	1	G1			Control	646037	0	S	Control	0	0	S	siCON	2031183	27.4898	S	siCON	2031183	5	S
Control	915336	69.2437	S	Control	388913	118.554	S	Control	363624	Control	539304	1.75396	G1	Control	1.02593e+06	5	G1	Control	1.02593e+06	1	G1	Control	487312	5	G1			Control	487312	0	G1			Control	463247	0	S	Control	0	0	S	siCON	628298	13.3173	G1	siCON	628298	2	G1
Control	594005	206.541	S	Control	688301	300.781	S	Control	448607	Control	548311	2.21008	G1	Control	866420	1	G1	Control	866420	0	G1	Control	496132	2	G1			Control	496132	0	G1			Control	416603	1	G1	Control	1	3	G1	siCON	1256716	12.0275	G1	siCON	1256716	4	G1
Control	627806	302.007	S	Control	412837	142.162	S	Control	754718	Control	542696	24.7933	S	Control	934347	6	G1	Control	934347	0	G1	Control	475119	1	G1			Control	475119	0	G1			Control	851830	0	G2/M	Control	0	1	G2/M	siCON	1854838	17.9956	G1	siCON	1854838	24	G1
Control	821975	236.826	S	Control	405048	93.2388	G1	Control	612718	Control	596050	163.46	S	Control	1034654	5	G1	Control	1034654	0	G1	Control	461624	0	G1			Control	461624	1	G1			Control	595916	2	S	Control	2	2	S	siCON	1095545	12.7638	G1	siCON	1095545	3	G1
Control	469906	219.234	S	Control	837821	543.334	G2/M	Control	659073	Control	662558	229.764	S	Control	943871	2	G1	Control	943871	0	G1	Control	487266	3	G1			Control	487266	0	G1			Control	409198	2	G1	Control	2	2	G1	siCON	1129739	10.5049	G1	siCON	1129739	5	G1
Control	401311	35.4828	S	Control	400125	72.7284	G1	Control	419195	Control	627166	141.236	S	Control	991358	2	G1	Control	991358	1	G1	Control	616031	3	G1			Control	616031	0	G1			Control	432290	1	S	Control	1	3	S	siCON	1291056	11.3311	G1	siCON	1291056	1	G1
Control	438271	169.77	S	Control	720149	272.528	S	Control	774607	Control	857393	126.136	S	Control	1.01219e+06	2	G1	Control	1.01219e+06	2	G1	Control	530160	3	G1			Control	530160	0	G1			Control	524584	2	S	Control	2	3	S	siCON	1022121	7.73054	G1	siCON	1022121	4	G1
Control	558052	262.296	S	Control	413211	83.7037	G1	Control	381572	Control	517133	144.525	S	Control	938465	6	G1	Control	938465	0	G1	Control	546103	1	G1			Control	546103	0	G1			Control	483805	1	S	Control	1	1	S	siCON	861746	14.7365	G1	siCON	861746	0	G1
Control	385945	62.26	S	Control	411521	131.018	S	Control	644570	Control	506667	175.058	S	Control	975408	7	G1	Control	975408	1	G1	Control	536853	1	G1			Control	536853	0	G1			Control	855675	1	G2/M	Control	1	1	G2/M	siCON	1178940	15.1291	G1	siCON	1178940	3	G1
Control	610322	291.231	S	Control	481043	117.436	S	Control	825567	Control	748848	237.771	S	Control	1004598	9	G1	Control	1004598	0	G1	Control	514039	3	G1			Control	514039	0	G1			Control	830864	3	G2/M	Control	3	4	G2/M	siCON	2020645	29.5257	S	siCON	2020645	5	S
Control	765839	2.89787	G2/M	Control	417998	132.456	S	Control	721587	Control	540929	2.0947	G1	Control	946878	5	G1	Control	946878	1	G1	Control	541457	1	G1			Control	541457	1	G1			Control	340177	0	G1	Control	0	0	G1	siCON	2589389	23.9906	G2/M	siCON	2589389	4	G2/M
Control	586080	482.205	S	Control	657819	452.087	S	Control	409293	Control	931338	237.749	S	Control	950230	5	G1	Control	950230	1	G1	Control	526208	4	G1			Control	526208	0	G1			Control	436478	0	S	Control	0	0	S	siCON	833283	8.93991	G1	siCON	833283	0	G1
Control	396306	4.33765	G1	Control	397600	76.7268	G1	Control	835113	Control	518331	40.4346	S	Control	994779	2	G1	Control	994779	2	G1	Control	546491	1	G1			Control	546491	0	G1			Control	408000	3	S	Control	3	3	S	siCON	1275001	10.157	G1	siCON	1275001	3	G1
Control	484495	154.897	S	Control	742551	382.366	S	Control	727206	Control	900294	238.205	S	Control	975510	4	G1	Control	975510	1	G1	Control	542874	1	G1			Control	542874	0	G1			Control	432382	4	S	Control	4	4	S	siCON	788660	13.5062	S	siCON	788660	5	S
Control	436720	3.32102	G1	Control	412721	83.3737	G1	Control	759052	Control	1140535	184.204	S	Control	944047	6	G1	Control	944047	0	G1	Control	542364	1	G1			Control	542364	0	G1			Control	418422	1	S	Control	1	1	S	siCON	3.89015e+06	41.4009	G2/M	siCON	3.89015e+06	6	G2/M
Control	453070	170.639	S	Control	837058	386.273	G2/M	Control	372751	Control	1110670	214.349	S	Control	964074	1	G1	Control	964074	1	G1	Control	547831	2	G1			Control	547831	0	G1			Control	759295	3	S	Control	3	4	S	siCON	1229665	12.8668	G1	siCON	1229665	1	G1
Control	437452	168.957	S	Control	349318	68.2583	G1	Control	788018	Control	1212881	192.125	S	Control	1034900	1	G1	Control	1034900	0	G1	Control	556554	5	G1			Control	556554	0	G1			Control	564367	1	S	Control	1	1	S	siCON	1778901	36.3039	S	siCON	1778901	8	S
Control	906344	4.88886	G2/M	Control	407311	100.565	G1	Control	394277	Control	496580	1.75612	G1	Control	1051994	4	G1	Control	1051994	0	G1	Control	516766	2	G1			Control	516766	0	G1			Control	348097	0	G1	Control	0	1	G1	siCON	1.6803e+06	13.4616	G1	siCON	1.6803e+06	6	G1
Control	760224	3.35836	G2/M	Control	418042	95.1849	G1	Control	806677	Control	1108724	1.55849	G2/M	Control	1024535	0	G1	Control	1024535	0	G1	Control	540860	1	G1			Control	540860	0	G1			Control	859392	0	G2/M	Control	0	0	G2/M	siCON	1629203	14.3184	G1	siCON	1629203	14	G1
Control	413236	3.06795	G1	Control	823688	425.193	G2/M	Control	741731	Control	737114	224.831	S	Control	1051617	9	G1	Control	1051617	0	G1	Control	524627	3	G1			Control	524627	0	G1			Control	661365	0	S	Control	0	0	S	siCON	2532383	33.5773	S	siCON	2532383	28	S
Control	416795	3.19173	G1	Control	867655	831.078	G2/M	Control	362151	Control	696210	170.272	S	Control	1.03728e+06	1	G1	Control	1.03728e+06	3	G1	Control	529245	2	G1			Control	529245	1	G1			Control	548689	2	S	Control	2	4	S	siCON	1.75814e+06	10.2312	G1	siCON	1.75814e+06	4	G1
Control	714814	305.936	S	Control	485408	172.972	S	Control	838031	Control	671289	260.697	S	Control	973724	3	G1	Control	973724	0	G1	Control	525516	1	G1			Control	525516	1	G1			Control	403925	2	G1	Control	2	2	G1	siCON	1.46161e+06	14.7703	G1	siCON	1.46161e+06	15	G1
Control	907578	3.49636	G2/M	Control	398243	70.1636	G1	Control	606385	Control	524544	111.937	S	Control	1042118	1	G1	Control	1042118	1	G1	Control	514288	0	G1			Control	514288	0	G1			Control	413226	2	S	Control	2	2	S	siCON	950903	12.7788	G1	siCON	950903	2	G1
Control	907059	2.56373	G2/M	Control	410164	101.982	G1	Control	363649	Control	508511	52.1531	S	Control	964850	1	G1	Control	964850	0	G1	Control	523568	0	G1			Control	523568	0	G1			Control	862706	5	G2/M	Control	5	7	G2/M	siCON	1032271	10.8373	G1	siCON	1032271	0	G1
Control	488988	216.569	S	Control	481396	178.525	S	Control	362285	Control	797765	213.439	S	Control	1103860	2	G1	Control	1103860	1	G1	Control	532720	3	G1			Control	532720	0	G1			Control	846697	0	G2/M	Control	0	0	G2/M	siCON	1498911	8.37677	G1	siCON	1498911	0	G1
Control	416842	3.00646	G1	Control	448663	131.107	S	Control	389663	Control	1127541	1.32426	G2/M	Control	1054316	0	G1	Control	1054316	0	G1	Control	476198	5	G1			Control	476198	0	G1			Control	409889	1	G1	Control	1	1	G1	siCON	2615614	30.5318	S	siCON	2615614	7	S
Control	1004604	329.84	S	Control	415397	100.486	G1	Control	332439	Control	1087712	1.27198	G2/M	Control	872092	3	G1	Control	872092	0	G1	Control	526223	1	G1			Control	526223	0	G1			Control	864573	0	G2/M	Control	0	0	G2/M	siCON	1594083	19.8107	G1	siCON	1594083	2	G1
Control	448696	275.933	S	Control	849772	695.475	G2/M	Control	370388	Control	706841	159.068	S	Control	922099	1	G1	Control	922099	0	G1	Control	474246	1	G1			Control	474246	0	G1			Control	518222	2	S	Control	2	2	S	siCON	1576645	13.0894	G1	siCON	1576645	11	G1
Control	691816	241.07	S	Control	727815	399.237	S	Control	499640	Control	971247	207.729	S	Control	1066448	0	G1	Control	1066448	0	G1	Control	481719	3	G1			Control	481719	0	G1			Control	412981	1	S	Control	1	1	S	siCON	1535483	20.2181	G1	siCON	1535483	1	G1
Control	610799	196.527	S	Control	591728	320.563	S	Control	364940	Control	967937	320.759	S	Control	977645	2	G1	Control	977645	0	G1	Control	458796	1	G1			Control	458796	0	G1			Control	413258	0	G1	Control	0	0	G1	siCON	1462808	11.7196	G1	siCON	1462808	3	G1
Control	754233	65.2202	S	Control	722969	335.292	S	Control	802550	Control	1176766	1.87456	G2/M	Control	1054756	2	G1	Control	1054756	0	G1	Control	472939	4	G1			Control	472939	0	G1			Control	830978	0	S	Control	0	2	S	siCON	1212316	13.7777	G1	siCON	1212316	4	G1
Control	507657	259.224	S	Control	385931	75.365	G1	Control	368776	Control	1169508	67.024	S	Control	1051109	0	G1	Control	1051109	0	G1	Control	460297	0	G1			Control	460297	0	G1			Control	731234	2	S	Control	2	3	S	siCON	3102014	20.0716	S	siCON	3102014	15	S
Control	558665	464.801	S	Control	478823	141.672	S	Control	624213	Control	697683	252.417	S	Control	1078641	0	G1	Control	1078641	0	G1	Control	492466	0	G1			Control	492466	0	G1			Control	452367	4	S	Control	4	5	S	siCON	1329687	20.3503	G1	siCON	1329687	3	G1
Control	924325	3.62757	G2/M	Control	787859	650.768	G2/M	Control	378107	Control	569223	159.504	S	Control	938942	7	G1	Control	938942	2	G1	Control	501994	0	G1			Control	501994	0	G1			Control	411098	0	G1	Control	0	0	G1	siCON	3065236	22.3887	S	siCON	3065236	9	S
Control	852672	3.65205	G2/M	Control	772073	486.618	G2/M	Control	371509	Control	990407	290.304	S	Control	1036930	2	G1	Control	1036930	0	G1	Control	512666	1	G1			Control	512666	0	G1			Control	411539	1	G1	Control	1	3	G1	siCON	1973935	13.9624	G1	siCON	1973935	7	G1
Control	854158	3.80635	G2/M	Control	869728	1194.01	G2/M	Control	385828	Control	575464	1.96585	G1	Control	1.048e+06	4	G1	Control	1.048e+06	1	G1	Control	458898	0	G1			Control	458898	0	G1			Control	417431	0	G1	Control	0	0	G1	siCON	1659246	40.6541	G1	siCON	1659246	1	G1
Control	515769	231.634	S	Control	815035	433.067	G2/M	Control	582480	Control	497217	2.15621	G1	Control	1057734	1	G1	Control	1057734	1	G1	Control	530183	3	G1			Control	530183	0	G1			Control	432707	1	S	Control	1	1	S	siCON	3127618	36.7441	S	siCON	3127618	10	S
Control	917350	3.33375	G2/M	Control	418358	135.256	S	Control	378027	Control	469827	2.81647	G1	Control	946558	2	G1	Control	946558	0	G1	Control	512657	2	G1			Control	512657	2	G1			Control	465665	0	S	Control	0	0	S	siCON	981035	11.6831	G1	siCON	981035	0	G1
Control	608257	236.709	S	Control	771620	337.158	G2/M	Control	489728	Control	1187800	1.3458	G2/M	Control	938685	3	G1	Control	938685	1	G1	Control	521734	1	G1			Control	521734	0	G1			Control	421240	0	S	Control	0	0	S	siCON	2722410	42.4329	S	siCON	2722410	22	S
Control	540886	293.123	S	Control	853651	435.745	G2/M	Control	852135	Control	563818	2.52405	G1	Control	990552	0	G1	Control	990552	0	G1	Control	530294	2	G1			Control	530294	0	G1			Control	672808	0	S	Control	0	0	S	siCON	2875605	39.4674	S	siCON	2875605	29	S
Control	395915	2.29547	G1	Control	499035	172.018	S	Control	365282	Control	1134485	1.921	G2/M	Control	860589	0	G1	Control	860589	0	G1	Control	530503	4	G1			Control	530503	2	G1			Control	383073	0	S	Control	0	0	S	siCON	1989424	9.97145	G1	siCON	1989424	1	G1
Control	849720	2.75319	G2/M	Control	381916	48.122	G1	Control	727396	Control	557172	49.3593	S	Control	906042	2	G1	Control	906042	0	G1	Control	529381	0	G1			Control	529381	0	G1			Control	589598	1	S	Control	1	1	S	siCON	2089851	10.7225	G1	siCON	2089851	0	G1
Control	477127	319.097	S	Control	408149	120.77	S	Control	589922	Control	656669	225.49	S	Control	886913	3	G1	Control	886913	0	G1	Control	517893	0	G1			Control	517893	1	G1			Control	412334	1	G1	Control	1	1	G1	siCON	1526236	12.1306	G1	siCON	1526236	1	G1
Control	478526	174.75	S	Control	363616	120.867	S	Control	373286	Control	577974	105.015	S	Control	1013121	2	G1	Control	1013121	0	G1	Control	512040	0	G1			Control	512040	0	G1			Control	410974	0	G1	Control	0	2	G1	siCON	1327058	9.55322	G1	siCON	1327058	3	G1
Control	893658	3.94537	G2/M	Control	807685	488.116	G2/M	Control	780673	Control	536227	1.53201	G1	Control	1.03145e+06	0	G1	Control	1.03145e+06	2	G1	Control	544342	3	G1			Control	544342	0	G1			Control	850977	0	S	Control	0	0	S	siCON	1629071	14.2568	G1	siCON	1629071	2	G1
Control	697138	540.884	S	Control	437883	113.696	S	Control	372838	Control	552744	55.3159	S	Control	894086	1	G1	Control	894086	0	G1	Control	450750	3	G1			Control	450750	0	G1			Control	518346	0	S	Control	0	2	S	siCON	2766849	18.9033	S	siCON	2766849	19	S
Control	457772	206.354	S	Control	768953	390.212	S	Control	313455	Control	1202455	2.20935	G2/M	Control	870162	1	G1	Control	870162	0	G1	Control	533920	1	G1			Control	533920	1	G1			Control	731424	4	S	Control	4	4	S	siCON	2974974	9.21814	G2/M	siCON	2974974	1	G2/M
Control	411225	125.972	S	Control	494785	207.072	S	Control	539443	Control	1207875	3.20234	G2/M	Control	1004116	1	G1	Control	1004116	0	G1	Control	526413	0	G1			Control	526413	2	G1			Control	417086	0	M	Control	0	0	M	siCON	1560104	38.8209	S	siCON	1560104	0	S
Control	511767	135.29	S	Control	682520	354.572	S	Control	394188	Control	655326	329.935	S	Control	875543	1	G1	Control	875543	0	G1	Control	540561	5	G1			Control	540561	1	G1			Control	608623	0	S	Control	0	0	S	siCON	3154173	15.3	S	siCON	3154173	20	S
Control	475138	144.363	S	Control	398830	61.8916	G1	Control	410102	Control	653675	332.169	S	Control	1059850	2	G1	Control	1059850	0	G1	Control	539448	2	G1			Control	539448	0	G1			Control	547857	0	S	Control	0	1	S	siCON	1133006	10.0557	G1	siCON	1133006	4	G1
Control	577780	345.413	S	Control	610734	202.917	S	Control	374381	Control	729743	253.403	S	Control	1012306	1	G1	Control	1012306	0	G1	Control	538064	1	G1			Control	538064	0	G1			Control	592212	1	S	Control	1	3	S	siCON	1372645	13.0054	G1	siCON	1372645	4	G1
Control	432219	40.245	S	Control	385400	48.7915	G1	Control	395939	Control	671164	252.267	S	Control	1008994	2	G1	Control	1008994	0	G1	Control	549013	0	G1			Control	549013	0	G1			Control	425291	1	S	Control	1	1	S	siCON	2534810	38.5811	S	siCON	2534810	0	S
Control	397060	2.65803	G1	Control	399372	64.4021	G1	Control	575987	Control	679032	250.344	S	Control	1075017	1	G1	Control	1075017	0	G1	Control	541606	0	G1			Control	541606	0	G1			Control	519362	1	S	Control	1	1	S	siCON	1480498	11.5969	G1	siCON	1480498	4	G1
Control	477210	200.568	S	Control	338093	84.0352	G1	Control	544826	Control	757678	216.807	S	Control	874120	0	G1	Control	874120	0	G1	Control	531415	3	G1			Control	531415	0	G1			Control	829252	6	G2/M	Control	6	6	G2/M	siCON	1657850	38.534	S	siCON	1657850	1	S
Control	968364	2.34858	G2/M	Control	545559	221.117	S	Control	373131	Control	638162	247.065	S	Control	996037	0	G1	Control	996037	0	G1	Control	545979	4	G1			Control	545979	1	G1			Control	864894	0	G2/M	Control	0	0	G2/M	siCON	1347394	9.85584	G1	siCON	1347394	0	G1
Control	435109	70.1493	S	Control	372653	58.7215	G1	Control	373873	Control	585540	116.653	S	Control	1003260	0	G1	Control	1003260	0	G1	Control	545698	3	G1			Control	545698	0	G1			Control	464446	2	S	Control	2	4	S	siCON	3090842	18.3062	G2/M	siCON	3090842	7	G2/M
Control	634357	373.17	S	Control	872690	632.561	G2/M	Control	398662	Control	719976	317.184	S	Control	1006355	0	G1	Control	1006355	0	G1	Control	494007	2	G1			Control	494007	0	G1			Control	855399	7	S	Control	7	8	S	siCON	1440867	13.1328	G1	siCON	1440867	2	G1
Control	665386	390.977	S	Control	490662	206.7	S	Control	361699	Control	605101	141.77	S	Control	939899	0	G1	Control	939899	0	G1	Control	493257	1	G1			Control	493257	2	G1			Control	640891	2	S	Control	2	2	S	siCON	1.49105e+06	26.8976	S	siCON	1.49105e+06	3	S
Control	429097	2.80756	G1	Control	398282	65.8744	G1	Control	325651	Control	687456	322.366	S	Control	929498	0	G1	Control	929498	0	G1	Control	518326	0	G1			Control	518326	0	G1			Control	419216	2	G1	Control	2	2	G1	siCON	1362947	17.4058	G1	siCON	1362947	1	G1
Control	725903	232.832	S	Control	381191	57.8401	G1	Control	455089	Control	700232	258.023	S	Control	798931	1	G1	Control	798931	0	G1	Control	528937	0	G1			Control	528937	0	G1			Control	511353	1	S	Control	1	3	S	siCON	1208702	10.3592	G1	siCON	1208702	1	G1
Control	932275	2.51785	G2/M	Control	477087	229.497	S	Control	705129	Control	570267	2.49706	G1	Control	838445	1	G1	Control	838445	0	G1	Control	499511	3	G1			Control	499511	0	G1			Control	878913	1	G2/M	Control	1	1	G2/M	siCON	2354655	19.6131	G2/M	siCON	2354655	1	G2/M
Control	686418	412.501	S	Control	358987	116.99	S	Control	357247	Control	967338	325.793	S	Control	896564	5	G1	Control	896564	0	G1	Control	541733	3	G1			Control	541733	3	G1			Control	430013	1	S	Control	1	2	S	siCON	2421856	29.8947	S	siCON	2421856	0	S
Control	947706	38.2858	S	Control	783805	432.644	G2/M	Control	380388	Control	1131785	2.43104	G2/M	Control	869992	1	G1	Control	869992	0	G1	Control	485864	2	G1			Control	485864	0	G1			Control	435578	1	S	Control	1	1	S	siCON	1352444	12.0089	G1	siCON	1352444	1	G1
Control	408805	3.71109	G1	Control	340446	70.5045	G1	Control	382963	Control	1206529	3.50575	G2/M	Control	873858	1	G1	Control	873858	0	G1	Control	500177	1	G1			Control	500177	1	G1			Control	597186	0	S	Control	0	0	S	siCON	1110701	9.6563	G1	siCON	1110701	2	G1
Control	472443	275.669	S	Control	777391	601.391	G2/M	Control	381215	Control	499637	3.71871	G1	Control	893657	5	G1	Control	893657	0	G1	Control	502220	2	G1			Control	502220	0	G1			Control	395677	0	G1	Control	0	0	G1	siCON	1274482	9.4131	G1	siCON	1274482	2	G1
Control	475511	3.49022	G1	Control	275683	80.4632	G1	Control	360332	Control	570658	2.53367	G1	Control	872463	3	G1	Control	872463	0	G1	Control	477217	0	G1			Control	477217	0	G1			Control	420489	1	G1	Control	1	1	G1	siCON	1488316	15.228	G1	siCON	1488316	0	G1
Control	623841	260.38	S	Control	345651	57.663	G1	Control	445442	Control	1091567	179.727	S	Control	891863	3	G1	Control	891863	0	G1	Control	410499	0	G1			Control	410499	0	G1			Control	436441	1	S	Control	1	1	S	siCON	2.02919e+06	19.8271	G1	siCON	2.02919e+06	0	G1
Control	522879	440.72	S	Control	439999	53.0999	G1	Control	776161	Control	676863	178.772	S	Control	882625	2	G1	Control	882625	0	G1	Control	477181	0	G1			Control	477181	0	G1			Control	891463	0	S	Control	0	0	S	siCON	1215829	15.9876	G1	siCON	1215829	0	G1
Control	429210	149.808	S	Control	381844	45.9369	G1	Control	387823	Control	927742	316.286	S	Control	874449	5	G1	Control	874449	1	G1	Control	541130	1	G1			Control	541130	0	G1			Control	489344	0	S	Control	0	1	S	siCON	907702	11.3053	G1	siCON	907702	0	G1
Control	606498	388.932	S	Control	814685	328.897	G2/M	Control	388490	Control	1205706	3.22214	G2/M	Control	889592	2	G1	Control	889592	1	G1	Control	492532	0	G1			Control	492532	0	G1			Control	714541	0	S	Control	0	0	S	siCON	2789493	35.008	S	siCON	2789493	10	S
Control	499825	5.01775	G1	Control	530597	315.303	S	Control	485015	Control	1005479	395.026	S	Control	930972	4	G1	Control	930972	2	G1	Control	478380	1	G1			Control	478380	0	G1			Control	717551	1	S	Control	1	1	S	siCON	3428605	17.5817	S	siCON	3428605	35	S
Control	463809	110.032	S	Control	233075	43.3927	G1	Control	684859	Control	1140119	1.79012	G2/M	Control	895736	1	G1	Control	895736	0	G1	Control	538305	1	G1			Control	538305	0	G1			Control	450176	2	S	Control	2	2	S	siCON	2.38308e+06	37.1378	S	siCON	2.38308e+06	2	S
Control	863804	219.387	S	Control	806258	371.475	G2/M	Control	797333	Control	1207200	1.7349	G2/M	Control	907620	0	G1	Control	907620	0	G1	Control	398028	1	G1			Control	398028	0	G1			Control	426201	0	G1	Control	0	1	G1	siCON	1539654	16.7213	G1	siCON	1539654	1	G1
Control	826994	55.2437	S	Control	648709	393.791	S	Control	368378	Control	897944	222.601	S	Control	929557	5	G1	Control	929557	0	G1	Control	476664	1	G1			Control	476664	0	G1			Control	459356	0	S	Control	0	0	S	siCON	1.65919e+06	12.8453	G1	siCON	1.65919e+06	4	G1
Control	806655	129.117	S	Control	384212	40.7555	G1	Control	389659	Control	1214386	2.37808	G2/M	Control	979827	3	G1	Control	979827	1	G1	Control	552456	0	G1			Control	552456	0	G1			Control	487388	2	S	Control	2	2	S	siCON	3285500	40.1899	S	siCON	3285500	5	S
Control	741223	4.89599	G2/M	Control	793452	274.859	G2/M	Control	401291	Control	885422	345.559	S	Control	974350	6	G1	Control	974350	1	G1	Control	565707	0	G1			Control	565707	0	G1			Control	846268	2	G2/M	Control	2	2	G2/M	siCON	2845542	21.93	S	siCON	2845542	32	S
Control	477236	3.507	G1	Control	383928	37.6613	G1	Control	781338	Control	1077390	292.114	S	Control	827629	4	G1	Control	827629	0	G1	Control	496611	0	G1			Control	496611	1	G1			Control	437379	1	S	Control	1	1	S	siCON	1805021	24.4047	G1	siCON	1805021	12	G1
Control	459233	172.942	S	Control	363938	49.4326	G1	Control	378844	Control	672493	197.725	S	Control	875923	2	G1	Control	875923	0	G1	Control	506668	1	G1			Control	506668	0	G1			Control	399847	0	G1	Control	0	0	G1	siCON	1829608	11.8745	G1	siCON	1829608	0	G1
Control	942203	3.50489	G2/M	Control	354390	59.8858	G1	Control	367588	Control	1002827	163.735	S	Control	889674	0	G1	Control	889674	0	G1	Control	516442	2	G1			Control	516442	1	G1			Control	884918	0	G2/M	Control	0	0	G2/M	siCON	1599940	15.4122	G1	siCON	1599940	10	G1
Control	479982	3.11488	G1	Control	581037	268.45	S	Control	383672	Control	567701	88.494	S	Control	962896	4	G1	Control	962896	0	G1	Control	544220	0	G1			Control	544220	1	G1			Control	444245	1	S	Control	1	2	S	siCON	3316350	37.7432	S	siCON	3316350	2	S
Control	465663	2.81509	G1	Control	808325	407.984	G2/M	Control	852341	Control	939746	168.827	S	Control	1028754	2	G1	Control	1028754	1	G1	Control	545239	1	G1			Control	545239	0	G1			Control	433623	0	G1	Control	0	0	G1	siCON	1310779	8.97757	G1	siCON	1310779	0	G1
Control	506390	226.51	S	Control	353368	53.8593	G1	Control	830717	Control	569605	1.48695	G1	Control	950139	3	G1	Control	950139	1	G1	Control	536388	1	G1			Control	536388	0	G1			Control	417223	0	G1	Control	0	0	G1	siCON	2961954	32.0098	S	siCON	2961954	28	S
Control	479153	4.18393	G1	Control	391945	42.8309	G1	Control	348140	Control	979549	180.443	S	Control	1017639	2	G1	Control	1017639	0	G1	Control	526198	0	G1			Control	526198	1	G1			Control	926592	0	M	Control	0	0	M	siCON	3263383	25.668	S	siCON	3263383	7	S
Control	479300	3.02199	G1	Control	562815	221.363	S	Control	382459	Control	565596	1.49156	G1	Control	978431	5	G1	Control	978431	1	G1	Control	533110	2	G1			Control	533110	0	G1			Control	866454	0	G2/M	Control	0	0	G2/M	siCON	2318743	31.7429	S	siCON	2318743	0	S
Control	461203	282.796	S	Control	729108	565.054	S	Control	474254	Control	625303	4.60598	G1	Control	944015	9	G1	Control	944015	0	G1	Control	524056	1	G1			Control	524056	1	G1			Control	622306	0	S	Control	0	0	S	siCON	1728385	18.0573	G1	siCON	1728385	10	G1
Control	442716	6.29437	G1	Control	604462	370.324	S	Control	801455	Control	1106048	14.8798	S	Control	1013945	4	G1	Control	1013945	1	G1	Control	547642	0	G1			Control	547642	0	G1			Control	856552	1	S	Control	1	1	S	siCON	2364667	34.1622	S	siCON	2364667	0	S
Control	427095	117.961	S	Control	808296	339.744	G2/M	Control	410669	Control	938290	194.381	S	Control	1.02352e+06	4	G1	Control	1.02352e+06	0	G1	Control	505377	0	G1			Control	505377	0	G1			Control	615285	2	S	Control	2	3	S	siCON	1687938	16.7445	G1	siCON	1687938	6	G1
Control	440015	5.75056	G1	Control	363877	60.2479	G1	Control	549794	Control	677020	181.655	S	Control	918297	3	G1	Control	918297	0	G1	Control	541909	4	G1			Control	541909	2	G1			Control	409961	0	G1	Control	0	0	G1	siCON	3551493	19.0225	G2/M	siCON	3551493	2	G2/M
Control	695837	327.826	S	Control	767743	473.462	S	Control	377547	Control	574544	4.717	G1	Control	955936	4	G1	Control	955936	0	G1	Control	543708	0	G1			Control	543708	2	G1			Control	447024	2	S	Control	2	2	S	siCON	2801659	35.1035	S	siCON	2801659	7	S
Control	573763	406.69	S	Control	418646	44.431	G1	Control	389961	Control	630143	4.30217	G1	Control	993012	2	G1	Control	993012	2	G1	Control	558534	1	G1			Control	558534	1	G1			Control	430068	0	G1	Control	0	0	G1	siCON	753395	19.6632	G1	siCON	753395	1	G1
Control	738887	345.263	S	Control	772853	771.121	G2/M	Control	324922	Control	633335	163.384	S	Control	941228	5	G1	Control	941228	0	G1	Control	567812	1	G1			Control	567812	0	G1			Control	645295	1	S	Control	1	2	S	siCON	1524212	10.4005	G1	siCON	1524212	1	G1
Control	693776	329.095	S	Control	475080	132.816	S	Control	344557	Control	736066	307.945	S	Control	1004655	1	G1	Control	1004655	2	G1	Control	572757	1	G1			Control	572757	0	G1			Control	399346	0	G1	Control	0	1	G1	siCON	3450664	27.0302	S	siCON	3450664	45	S
Control	920763	4.66727	G2/M	Control	828708	333.323	G2/M	Control	394290	Control	1.02011e+06	222.615	S	Control	996482	1	G1	Control	996482	1	G1	Control	566125	1	G1			Control	566125	1	G1			Control	595016	0	S	Control	0	0	S	siCON	2086253	11.79	G1	siCON	2086253	1	G1
Control	464679	3.4319	G1	Control	752355	497	S	Control	450933	Control	1231026	2.10084	G2/M	Control	933652	7	G1	Control	933652	1	G1	Control	519678	2	G1			Control	519678	0	G1			Control	901563	0	G2/M	Control	0	1	G2/M	siCON	846719	12.0342	G1	siCON	846719	0	G1
Control	704476	319.505	S	Control	742997	257.327	S	Control	461390	Control	576481	92.6977	S	Control	1.04676e+06	3	G1	Control	1.04676e+06	0	G1	Control	526615	1	G1			Control	526615	0	G1			Control	406223	0	G1	Control	0	0	G1	siCON	1947418	12.9115	G1	siCON	1947418	12	G1
Control	444710	95.7359	S	Control	398945	41.8423	G1	Control	827205	Control	577696	90.2661	S	Control	971254	9	G1	Control	971254	1	G1	Control	584807	0	G1			Control	584807	0	G1			Control	896797	0	G2/M	Control	0	2	G2/M	siCON	1164150	12.1186	S	siCON	1164150	0	S
Control	441508	151.535	S	Control	592992	251.467	S	Control	683321	Control	624079	91.4866	S	Control	1016842	3	G1	Control	1016842	0	G1	Control	564259	1	G1			Control	564259	0	G1			Control	906585	4	S	Control	4	4	S	siCON	3270752	17.0314	S	siCON	3270752	34	S
Control	896711	5.19414	G2/M	Control	646651	421.602	S	Control	822651	Control	575840	1.88121	G1	Control	1028182	6	G1	Control	1028182	1	G1	Control	571024	0	G1			Control	571024	0	G1			Control	841693	0	G2/M	Control	0	1	G2/M	siCON	3204885	21.8797	S	siCON	3204885	14	S
Control	452579	136.171	S	Control	864186	720.476	G2/M	Control	409073	Control	1209685	1.37235	G2/M	Control	904021	5	G1	Control	904021	0	G1	Control	565047	1	G1			Control	565047	0	G1			Control	511240	1	S	Control	1	1	S	siCON	1166309	11.7006	G1	siCON	1166309	8	G1
Control	831390	4.82634	G2/M	Control	843367	431.895	G2/M	Control	349363	Control	853544	300.532	S	Control	1036940	3	G1	Control	1036940	0	G1	Control	547790	1	G1			Control	547790	0	G1			Control	878849	4	G2/M	Control	4	4	G2/M	siCON	2860429	36.8911	S	siCON	2860429	9	S
Control	672999	315.592	S	Control	407898	42.4543	G1	Control	798032	Control	939227	208.371	S	Control	1.04047e+06	3	G1	Control	1.04047e+06	0	G1	Control	550079	2	G1			Control	550079	0	G1			Control	434087	0	G1	Control	0	0	G1	siCON	2643250	37.317	S	siCON	2643250	8	S
Control	926235	2.81703	G2/M	Control	682674	326.137	S	Control	797984	Control	1221065	3.55571	G2/M	Control	999744	2	G1	Control	999744	0	G1	Control	523898	0	G1			Control	523898	0	G1			Control	807525	2	G2/M	Control	2	2	G2/M	siCON	2575933	24.2358	S	siCON	2575933	4	S
Control	823341	436.069	S	Control	398715	44.5494	G1	Control	828865	Control	526733	1.90777	G1	Control	962671	2	G1	Control	962671	0	G1	Control	529988	1	G1			Control	529988	0	G1			Control	849155	6	S	Control	6	9	S	siCON	2906715	22.4807	S	siCON	2906715	30	S
Control	484809	197.705	S	Control	601619	285.687	S	Control	372205	Control	543740	2.01682	G1	Control	980065	5	G1	Control	980065	0	G1	Control	512905	1	G1			Control	512905	0	G1			Control	806453	1	S	Control	1	2	S	siCON	2271814	15.3946	G1	siCON	2271814	19	G1
Control	775756	248.362	S	Control	390756	55.5076	G1	Control	799138	Control	609621	1.36305	G1	Control	1038836	0	G1	Control	1038836	0	G1	Control	513440	1	G1			Control	513440	0	G1			Control	663309	0	S	Control	0	0	S	siCON	2941569	15.5333	S	siCON	2941569	15	S
Control	971875	4.51803	G2/M	Control	590360	301.666	S	Control	680468	Control	1172114	2.43873	G2/M	Control	974148	4	G1	Control	974148	0	G1	Control	545371	5	G1			Control	545371	0	G1			Control	432774	1	G1	Control	1	1	G1	siCON	1852247	46.3359	S	siCON	1852247	0	S
Control	943240	3.18087	G2/M	Control	565145	305.47	S	Control	368568	Control	891876	182.81	S	Control	1.0219e+06	3	G1	Control	1.0219e+06	1	G1	Control	472398	1	G1			Control	472398	0	G1			Control	899204	1	G2/M	Control	1	3	G2/M	siCON	636665	14.7385	G1	siCON	636665	4	G1
Control	532795	234.121	S	Control	768304	372.378	S	Control	634994	Control	1192236	1.94246	G2/M	Control	1004699	4	G1	Control	1004699	3	G1	Control	502086	2	G1			Control	502086	0	G1			Control	605799	1	S	Control	1	1	S	siCON	1910217	26.9383	S	siCON	1910217	2	S
Control	485667	204.114	S	Control	689244	333.844	S	Control	398380	Control	571474	2.51538	G1	Control	896880	3	G1	Control	896880	0	G1	Control	520310	3	G1			Control	520310	1	G1			Control	841784	2	S	Control	2	2	S	siCON	2905716	15.6632	S	siCON	2905716	5	S
Control	821431	188.501	S	Control	686501	331.35	S	Control	800010	Control	779173	229.44	S	Control	906607	5	G1	Control	906607	0	G1	Control	532554	2	G1			Control	532554	0	G1			Control	491139	3	S	Control	3	3	S	siCON	2657457	40.5344	S	siCON	2657457	5	S
Control	408547	3.95492	G1	Control	765222	312.058	S	Control	369365	Control	762977	313.864	S	Control	958453	3	G1	Control	958453	2	G1	Control	438601	0	G1			Control	438601	0	G1			Control	424305	1	G1	Control	1	2	G1	siCON	3020335	32.1178	S	siCON	3020335	4	S
Control	747445	6.2718	G2/M	Control	391494	60.7097	G1	Control	395684	Control	1213612	9.53823	S	Control	930881	2	G1	Control	930881	0	G1	Control	517206	3	G1			Control	517206	0	G1			Control	877870	0	G2/M	Control	0	0	G2/M	siCON	2734732	33.6699	S	siCON	2734732	15	S
Control	879544	5.10691	G2/M	Control	801633	315.362	G2/M	Control	368814	Control	671436	172.428	S	Control	966245	4	G1	Control	966245	0	G1	Control	515728	2	G1			Control	515728	0	G1			Control	418780	2	G1	Control	2	3	G1	siCON	2829857	15.0411	S	siCON	2829857	9	S
Control	766853	369.187	S	Control	793431	380.407	G2/M	Control	383664	Control	1204167	2.78592	G2/M	Control	803935	3	G1	Control	803935	0	G1	Control	479701	1	G1			Control	479701	1	G1			Control	865941	3	G2/M	Control	3	4	G2/M	siCON	1166438	9.71807	G1	siCON	1166438	2	G1
Control	528128	3.80623	G1	Control	413847	60.2583	G1	Control	385746	Control	558079	1.93953	G1	Control	885025	1	G1	Control	885025	1	G1	Control	514777	0	G1			Control	514777	2	G1			Control	432071	0	M	Control	0	0	M	siCON	1061539	10.4389	G1	siCON	1061539	0	G1
Control	465536	86.627	S	Control	412049	57.46	G1	Control	695093	Control	610256	53.5294	S	Control	815441	7	G1	Control	815441	0	G1	Control	553208	0	G1			Control	553208	0	G1			Control	691660	0	S	Control	0	0	S	siCON	2138457	31.1072	S	siCON	2138457	0	S
Control	361499	2.781	G1	Control	411728	77.7782	G1	Control	731230	Control	1038396	155.151	S	Control	933164	1	G1	Control	933164	0	G1	Control	521377	0	G1			Control	521377	1	G1			Control	872465	3	G2/M	Control	3	3	G2/M	siCON	2719632	28.315	S	siCON	2719632	16	S
Control	904057	2.03508	G2/M	Control	480302	293.001	S	Control	767764	Control	1078658	2.35741	G2/M	Control	847006	1	G1	Control	847006	0	G1	Control	505190	1	G1			Control	505190	2	G1			Control	432706	0	M	Control	0	0	M	siCON	1102836	13.7732	G1	siCON	1102836	2	G1
Control	473803	75.7327	S	Control	449524	120.05	S	Control	784083	Control	629993	78.3784	S	Control	940468	1	G1	Control	940468	0	G1	Control	565376	2	G1			Control	565376	1	G1			Control	424180	3	G1	Control	3	3	G1	siCON	2361984	28.0434	S	siCON	2361984	0	S
Control	911887	3.31066	G2/M	Control	412351	81.4216	G1	Control	790942	Control	987900	160.123	S	Control	932080	4	G1	Control	932080	0	G1	Control	570643	3	G1			Control	570643	2	G1			Control	896905	2	G2/M	Control	2	2	G2/M	siCON	2467700	34.7998	S	siCON	2467700	2	S
Control	456408	2.50487	G1	Control	402004	98.5181	G1	Control	816639	Control	627512	3.17047	G1	Control	946447	1	G1	Control	946447	3	G1	Control	550359	1	G1			Control	550359	1	G1			Control	792291	3	S	Control	3	4	S	siCON	1073104	6.26763	G1	siCON	1073104	0	G1
Control	499225	114.201	S	Control	920798	333.453	G2/M	Control	477394	Control	532887	24.4105	S	Control	941216	3	G1	Control	941216	2	G1	Control	558517	3	G1			Control	558517	0	G1			Control	890515	1	G2/M	Control	1	4	G2/M	siCON	1257158	25.9935	S	siCON	1257158	3	S
Control	503326	438.702	S	Control	752312	289.269	S	Control	395672	Control	724875	306.94	S	Control	928604	2	G1	Control	928604	0	G1	Control	571242	0	G1			Control	571242	0	G1			Control	694415	0	S	Control	0	0	S	siCON	1009032	16.6289	G1	siCON	1009032	10	G1
Control	489100	214.999	S	Control	395708	81.2177	G1	Control	802661	Control	729954	174.029	S	Control	943768	6	G1	Control	943768	2	G1	Control	569586	1	G1			Control	569586	0	G1			Control	431743	0	S	Control	0	0	S	siCON	987679	14.372	G1	siCON	987679	4	G1
Control	1.00557e+06	3.35479	G2/M	Control	834456	574.962	G2/M	Control	411361	Control	850894	106.637	S	Control	945694	3	G1	Control	945694	0	G1	Control	541119	1	G1			Control	541119	0	G1			Control	865563	3	S	Control	3	3	S	siCON	2875008	14.331	S	siCON	2875008	24	S
Control	761734	252.061	S	Control	364498	61.7872	G1	Control	368905	Control	520145	2.34322	G1	Control	948820	1	G1	Control	948820	0	G1	Control	539178	1	G1			Control	539178	0	G1			Control	438900	0	M	Control	0	0	M	siCON	1789354	17.1666	G1	siCON	1789354	8	G1
Control	476985	157.91	S	Control	416183	72.0128	G1	Control	391941	Control	512089	2.15111	G1	Control	928510	2	G1	Control	928510	0	G1	Control	566291	0	G1			Control	566291	0	G1			Control	466207	0	S	Control	0	0	S	siCON	1659580	13.9179	G1	siCON	1659580	41	G1
Control	503878	277.246	S	Control	410826	58.2964	G1	Control	777993	Control	635804	4.22713	G1	Control	924711	4	G1	Control	924711	0	G1	Control	570579	0	G1			Control	570579	0	G1			Control	632661	2	S	Control	2	2	S	siCON	1326823	9.54614	G1	siCON	1326823	5	G1
Control	466990	356.071	S	Control	849969	627.915	G2/M	Control	659826	Control	1251448	2.22874	G2/M	Control	933809	1	G1	Control	933809	0	G1	Control	533037	1	G1			Control	533037	0	G1			Control	673257	1	S	Control	1	1	S	siCON	1.42381e+06	13.0635	G1	siCON	1.42381e+06	1	G1
Control	811140	329.195	S	Control	653713	239.418	S	Control	776544	Control	636997	172.494	S	Control	951808	2	G1	Control	951808	1	G1	Control	529342	0	G1			Control	529342	0	G1			Control	483903	0	S	Control	0	0	S	siCON	1182444	13.3195	G1	siCON	1182444	18	G1
Control	659596	464.721	S	Control	393607	59.0119	G1	Control	677434	Control	647582	214.713	S	Control	979513	2	G1	Control	979513	0	G1	Control	561104	1	G1			Control	561104	0	G1			Control	792175	0	S	Control	0	0	S	siCON	1.5701e+06	16.5295	G1	siCON	1.5701e+06	43	G1
Control	910152	52.5262	S	Control	393754	47.703	G1	Control	374957	Control	927805	348.454	S	Control	857290	13	G1	Control	857290	2	G1	Control	579634	2	G1			Control	579634	1	G1			Control	562250	3	S	Control	3	3	S	siCON	2394755	30.9212	S	siCON	2394755	21	S
Control	521958	397.272	S	Control	748289	398.97	S	Control	822539	Control	1197024	3.12927	G2/M	Control	896087	12	G1	Control	896087	3	G1	Control	585652	3	G1			Control	585652	1	G1			Control	439925	0	S	Control	0	0	S	siCON	1515004	7.57482	G1	siCON	1515004	5	G1
Control	835197	2.96887	G2/M	Control	417697	56.9654	G1	Control	414779	Control	1200071	73.0548	S	Control	857904	5	G1	Control	857904	1	G1	Control	533919	2	G1			Control	533919	0	G1			Control	427432	2	G1	Control	2	2	G1	siCON	1493769	9.09384	G1	siCON	1493769	1	G1
Control	525903	264.805	S	Control	923062	336.694	G2/M	Control	544027	Control	642388	228.858	S	Control	949817	2	G1	Control	949817	0	G1	Control	593803	3	G1			Control	593803	3	G1			Control	895934	15	G2/M	Control	15	19	G2/M	siCON	2537189	39.9006	S	siCON	2537189	22	S
Control	518082	281.246	S	Control	809764	325.61	G2/M	Control	392990	Control	614794	205.202	S	Control	1004978	2	G1	Control	1004978	0	G1	Control	549866	4	G1			Control	549866	0	G1			Control	501274	2	S	Control	2	2	S	siCON	1170055	13.1081	G1	siCON	1170055	16	G1
[truncated: 10,839 more rows]

## Sheet: Supplementary Figure 2
Supplementary Figure 2a				Supplementary Figure 2b				Supplementary Figure 2c
[truncated: 10,907 more rows]

## Sheet: Supplementary Figure 3
Supplementary Figure 3b
siRNA	Total Intensity DAPI	Mean Intensity TRITC
siControl	1805629	16.4386
siControl	936844	14.3406
[truncated: 2,097 more rows]

## Sheet: Supplementary Figure 4
Supplementary Figure 4a									Supplementary Figure 4b				Supplementary Figure 4c						Supplementary Figure 4d
[truncated: 16,199 more rows]

[truncated: 5 more sheets: Supplementary Figure 5, Supplementary Figure 7, Supplementary Figure 8, Supplementary Figure 9, Supplementary Figure 10]
